# Supplementary material for: Tunable cell differentiation via reprogrammed mating-type switching
Source: Nat Commun. 2024 Sep 17;15:8163. doi: 10.1038/s41467-024-52282-w (PMC11408693; doi:10.1038/s41467-024-52282-w)
Supplement: Supplementary file 4 — Supplementary data [file 41467_2024_52282_MOESM4_ESM.xlsx]

## Sheet: Plasmid list
Plasmid	Description	Integration plasmid	Genotype introduced	Plasmid sequence
pYES2/INTG	Modified from pYES2/CT by removing sequences between 2µ ori and PGAL1.	No	na	CCGCGGAATTAGTGATCAAAGCTTGGTACCGAGCTCGGATCCACTAGTAACGGCCGCCAGTGTGCTGGAATTCTGCAGATATCCAGCACAGTGGCGGCCGCTCGAGTCTAGAGGGCCCTTCGAAGGTAAGCCTATCCCTAACCCTCTCCTCGGTCTCGATTCTACGCGTACCGGTCATCATCACCATCACCATTGAGTTTAAACCCGCTGATCCTAGAGGGCCGCATCATGTAATTAGTTATGTCACGCTTACATTCACGCCCTCCCCCCACATCCGCTCTAACCGAAAAGGAAGGAGTTAGACAACCTGAAGTCTAGGTCCCTATTTATTTTTTTATAGTTATGTTAGTATTAAGAACGTTATTTATATTTCAAATTTTTCTTTTTTTTCTGTACAGA…
pYES2/INTG-GAL1p-GFP	Modified from pYES2/INTG; insertion of SHE3 upstream flanking sequence, PGAL1-GFP-TCYC1 (inverted orientation) and SHE3 downstream flanking sequence within the MCS; linearize at BglII site (upstream flanking sequence)	Yes	she3Δ::Inv(PGAL1-GFP-TCYC1)	CCGCGGTGGCACTCTGATCGTCGCTGATATTCGAAATTGCTAGACTGATGAAAAATCTTGATTCCACCTTAATACAAAAAATAATATCATTGTTCAGCTCAATAATTTTCTCTAAATCTTCGCCGTCCTTGTTTACGCATGAACTCGTAAGTGACCAAATGCCCTGTATTACTCCTATGATGGACAGTTTTTCGTTTAAAGAGGGTATTGAATCAGTAGTGCCAAAATAATGGAACAGCAGCAACTGCTTGAAAGTGTCATTTTCGTTGGTAGATCTTGATGGATCAAAAACCGTAATATAGTGTAGTCTCATATCCGTCTTTCATATATCAATTTAATAGTTGTACGATTTAGAATGTATTTTTGGTTCCACGTCAAATGAAACTATTTCCCTATTGC…
pYES2/INTG-GAL1p-HO	Modified from pYES2/INTG; insertion of HO upstream flanking sequence, PGAL1-HO-TCYC1 (inverted orientation) and HO downstream flanking sequence within the MCS; linearize at NruI site (upstream flanking sequence)	Yes	hoΔ::Inv(PGAL1-HO-TCYC1)	CCGCGGGACGTGTGTGTCTCATGGAAATTGATGCAGTTGAAGACATGTGCGTCACGAAAAAAGAAATCAATCCTACACAGGGCTTAAGGGCAAATGTATTCATGTGTGTCACGAAAAGTGATGTAACTAAATACACGATTACCATGGAAATTAACGTACCTTTTTTGTGCGTGTATTGAAATATTATGACATATTACAGAAAGGGTTCGCAAGTCCTGTTTCTATGCCTTTCTCTTAGTAATTCACGAAATAAACCTATGGTTTACGAAATGATCCACGAAAATCATGTTATTATTTACATCAACATATCGCGAAAATTCATGTCATGTCCACATTAACATCATTGCAGAGCAACAATTCATTTTCATAGAGAAATTTGCTACTATCACCCACTAGTAC…
pYES2/INTG-GAL1p-SHE3	Modified from pYES2/INTG; insertion of SHE3 upstream flanking sequence, PGAL1-SHE3-TCYC1 (inverted orientation) and SHE3 downstream flanking sequence within the MCS; linearize at BglII site (upstream flanking sequence)	Yes	she3Δ::Inv(PGAL1-SHE3-TCYC1)	CCGCGGTGGCACTCTGATCGTCGCTGATATTCGAAATTGCTAGACTGATGAAAAATCTTGATTCCACCTTAATACAAAAAATAATATCATTGTTCAGCTCAATAATTTTCTCTAAATCTTCGCCGTCCTTGTTTACGCATGAACTCGTAAGTGACCAAATGCCCTGTATTACTCCTATGATGGACAGTTTTTCGTTTAAAGAGGGTATTGAATCAGTAGTGCCAAAATAATGGAACAGCAGCAACTGCTTGAAAGTGTCATTTTCGTTGGTAGATCTTGATGGATCAAAAACCGTAATATAGTGTAGTCTCATATCCGTCTTTCATATATCAATTTAATAGTTGTACGATTTAGAATGTATTTTTGGTTCCACGTCAAATGAAACTATTTCCCTATTGC…
pYES2/INTG-HO	Modified from pYES2/INTG; insertion of HO upstream flanking sequence, HO and HO downstream flanking sequence within the MCS; linearize at NruI site (upstream flanking sequence)	Yes	hoΔ::HO	CCGCGGAATTAGTGATCAAAGCTTGGTACCGAGCTCGACGTGTGTGTCTCATGGAAATTGATGCAGTTGAAGACATGTGCGTCACGAAAAAAGAAATCAATCCTACACAGGGCTTAAGGGCAAATGTATTCATGTGTGTCACGAAAAGTGATGTAACTAAATACACGATTACCATGGAAATTAACGTACCTTTTTTGTGCGTGTATTGAAATATTATGACATATTACAGAAAGGGTTCGCAAGTCCTGTTTCTATGCCTTTCTCTTAGTAATTCACGAAATAAACCTATGGTTTACGAAATGATCCACGAAAATCATGTTATTATTTACATCAACATATCGCGAAAATTCATGTCATGTCCACATTAACATCATTGCAGAGCAACAATTCATTTTCATA…
pYES2/INTG-HO-GFP	Modified from pYES2/INTG; insertion of HO upstream flanking sequence, GFP and HO downstream flanking sequence within the MCS; linearize at PfiFI site (downstream flanking sequence)	Yes	hoΔ::GFP	CCGCGGGACGTGTGTGTCTCATGGAAATTGATGCAGTTGAAGACATGTGCGTCACGAAAAAAGAAATCAATCCTACACAGGGCTTAAGGGCAAATGTATTCATGTGTGTCACGAAAAGTGATGTAACTAAATACACGATTACCATGGAAATTAACGTACCTTTTTTGTGCGTGTATTGAAATATTATGACATATTACAGAAAGGGTTCGCAAGTCCTGTTTCTATGCCTTTCTCTTAGTAATTCACGAAATAAACCTATGGTTTACGAAATGATCCACGAAAATCATGTTATTATTTACATCAACATATCGCGAAAATTCATGTCATGTCCACATTAACATCATTGCAGAGCAACAATTCATTTTCATAGAGAAATTTGCTACTATCACCCACTAGTAC…
pYES2/INTG-HO-HIS3	Modified from pYES2/INTG; insertion of HO upstream flanking sequence, HIS3 and HO downstream flanking sequence within the MCS; linearize at NruI site (upstream flanking sequence)	Yes	hoΔ::HIS3	CCGCGGGACGTGTGTGTCTCATGGAAATTGATGCAGTTGAAGACATGTGCGTCACGAAAAAAGAAATCAATCCTACACAGGGCTTAAGGGCAAATGTATTCATGTGTGTCACGAAAAGTGATGTAACTAAATACACGATTACCATGGAAATTAACGTACCTTTTTTGTGCGTGTATTGAAATATTATGACATATTACAGAAAGGGTTCGCAAGTCCTGTTTCTATGCCTTTCTCTTAGTAATTCACGAAATAAACCTATGGTTTACGAAATGATCCACGAAAATCATGTTATTATTTACATCAACATATCGCGAAAATTCATGTCATGTCCACATTAACATCATTGCAGAGCAACAATTCATTTTCATAGAGAAATTTGCTACTATCACCCACTAGTAC…
pYES2/INTG-HOhybp-ho	Modified from pYES2/INTG; insertion of HO upstream flanking sequence, PHO-hybrid-ho and HO downstream flanking sequence within the MCS; linearize at NruI/SpeI/KpnI site (upstream flanking sequence)	Yes	pho-hoΔ::PHO-hybrid-ho	CCGCGGGACGTGTGTGTCTCATGGAAATTGATGCAGTTGAAGACATGTGCGTCACGAAAAAAGAAATCAATCCTACACAGGGCTTAAGGGCAAATGTATTCATGTGTGTCACGAAAAGTGATGTAACTAAATACACGATTACCATGGAAATTAACGTACCTTTTTTGTGCGTGTATTGAAATATTATGACATATTACAGAAAGGGTTCGCAAGTCCTGTTTCTATGCCTTTCTCTTAGTAATTCACGAAATAAACCTATGGTTTACGAAATGATCCACGAAAATCATGTTATTATTTACATCAACATATCGCGAAAATTCATGTCATGTCCACATTAACATCATTGCAGAGCAACAATTCATTTTCATAGAGAAATTTGCTACTATCACCCACTAGTAC…
pYES2/INTG-HO-hybridp	Modified from pYES2/INTG; insertion of HO upstream flanking sequence, PHO-hybrid and HO downstream flanking sequence within the MCS; linearize at NruI/SpeI/KpnI site (upstream flanking sequence)	Yes	pho-hoΔ::PHO-hybrid-HO	CCGCGGGACGTGTGTGTCTCATGGAAATTGATGCAGTTGAAGACATGTGCGTCACGAAAAAAGAAATCAATCCTACACAGGGCTTAAGGGCAAATGTATTCATGTGTGTCACGAAAAGTGATGTAACTAAATACACGATTACCATGGAAATTAACGTACCTTTTTTGTGCGTGTATTGAAATATTATGACATATTACAGAAAGGGTTCGCAAGTCCTGTTTCTATGCCTTTCTCTTAGTAATTCACGAAATAAACCTATGGTTTACGAAATGATCCACGAAAATCATGTTATTATTTACATCAACATATCGCGAAAATTCATGTCATGTCCACATTAACATCATTGCAGAGCAACAATTCATTTTCATAGAGAAATTTGCTACTATCACCCACTAGTAC…
pYES2/INTG-MCp-GFP	Modified from pYES2/INTG; insertion of MFα1 upstream flanking sequence, PMC-GFP and MFα1 downstream flanking sequence within the MCS; linearize at EcoRI/SacI site (downstream flanking sequence)	Yes	pmfα1-mfα1Δ::PMC-GFP	CCGCGGTAGTGTGGATTTCAATAATTTCCGAATTAGGAATAAATGCGCTAAATAGACATCCCGTTCTCTTTGGTAATCTGCATAATTCTGATGCAATATCCAACAACTATTTGTGCAATTATTTAACAAAATCCAATTAACTTTCCTAATTAGTCCTTCAATAGAACATCTGTATTCCTTTTTTTTATGAACACCTTCCTAATTAGGCCATCAACGACAGTAAATTTTGCCTCCTCGAGCAGATCCGCCAGGCGTGTATATATAGCGTGGATGGCCAGGCAACTTTAGTGCTGACACATACAGGCATATATATATGTGTGCGACGACACATGATCATATGGCATGCATGTGCTCTGTATGTATATAAAACTCTTGTTTTCTTCTTTTCTCTAAATATTC…
pYES2/INTG-MFa1-GFP	Modified from pYES2/INTG; insertion of MFa1 upstream flanking sequence, GFP and MFa1 downstream flanking sequence within the MCS; linearize at BglII site (upstream flanking sequence)	Yes	mfa1Δ::GFP	CCGCGGGAGACTCAAAGATGCTGTACCGTTCACGCCGTTTAACGGTGATAGAGAAGCACACCCAAGGTTTACGTTGAAAGGTTCAGTATACAATGACCCATTCATCAAAGATCTTGAGCACAGGAAAGAATTTATTGCGTCTGGGTTCAACACTAATTATGCGTACGAAAGGGTGTTGACAGAGGCATTTATGGGCTTAGGATGTGTTATATCCGAGGAGCTTTAAAACATCAGGATAGTGTGCAACGTGGCATAAGCTATGTAATCAACTACTTTTTATTTTCTATGTACGCATATACATGCATTCACGATCTGTTTCAGTGTTCAGAAAAAAGGCACCTACTGCTACGGTTGGCCCATACCTTTATTCTTTGTTCTTGTTACAAACGAGTGTGTAAT…
pYES2/INTG-MFa1-mCHERRY	Modified from pYES2/INTG; insertion of MFa1 upstream flanking sequence, mCHERRY and MFa1 downstream flanking sequence within the MCS; linearize at BglII site (upstream flanking sequence)	Yes	mfa1Δ::mCHERRY	CCGCGGGAGACTCAAAGATGCTGTACCGTTCACGCCGTTTAACGGTGATAGAGAAGCACACCCAAGGTTTACGTTGAAAGGTTCAGTATACAATGACCCATTCATCAAAGATCTTGAGCACAGGAAAGAATTTATTGCGTCTGGGTTCAACACTAATTATGCGTACGAAAGGGTGTTGACAGAGGCATTTATGGGCTTAGGATGTGTTATATCCGAGGAGCTTTAAAACATCAGGATAGTGTGCAACGTGGCATAAGCTATGTAATCAACTACTTTTTATTTTCTATGTACGCATATACATGCATTCACGATCTGTTTCAGTGTTCAGAAAAAAGGCACCTACTGCTACGGTTGGCCCATACCTTTATTCTTTGTTCTTGTTACAAACGAGTGTGTAAT…
pYES2/INTG-MFa2-GFP	Modified from pYES2/INTG; insertion of MFa2 upstream flanking sequence, GFP and MFa2 downstream flanking sequence within the MCS; linearize at BamHI/PmlI site (downstream flanking sequence)	Yes	mfa2Δ::GFP	CCGCGGCGGAAAACTTGGTGGATTTTGATGATGTTAACATGGTCGATAAGACCAGACTGTTTATTTTTTTATTTTTCAGTTTCATCATTACTATACCGTTTATGGTATAAATTAGAAAAGTTAAAGCAGCATGTTTTCATTTGAAACAAATACTAATGCAATAATAGGTACACCATCTACTACATAATTAATTGATAGTTTCCTTTTCCGTTAAGTGCATGCATAGGACGCCCATAATTTTTTAAGTTAAAAAAGCATGTATTTACCTATTCGGGAAATTTACATGACATGGATGCCATAAGGAACGAAAATGAAACATGCATGTCAGAGGAAAAAGAACAAAGCGAGAGGAAAAAGCTGTTGCATTACCACGTAATTTTGTATATAAATATCTGATAA…
pYES2/INTG-MFα1	Modified from pYES2/INTG; insertion of MFα1 upstream and downstream flanking sequences within the MCS; linearize at SacI site (downstream flanking sequence)	Yes	mfα1Δ	CCGCGGTTCTATTGATAAGATTTAAAGGTATTTGACAAGTAGAGATCTTTATTTTTTCTTGCATTTTGTCTAGAGAAATCTCAACTGACATACTCGACATGAAATTTTTGGTATTGTGTCTTTTATTCTATTGCTTTAAGAAAACTGTGACATATAGGGAAGACATGCTTAACAAGAAGATATAATTATATAATATATATATTATTAATAATAACATCCTTACTGCAGTCCTGTTGTGGGAGAAAATGGAGAGAGACTATGTTTCGTATCAATTCCTAAAATCAAAAAAAAAAAAAAAAAAAAGTTAAACAAGCACTCGCTGTTCATTTGTTTTACAAGTATTCATACTCTAATAGGTCATTGAGCTTCTTTTCTTGAGGAGAGATCCAATTTGAAGTC…
pYES2/INTG-MFα1-GFP	Modified from pYES2/INTG; insertion of MFα1 upstream flanking sequence, GFP and MFα1 downstream flanking sequences within the MCS; linearize at EcoRI site (downstream flanking sequence)	Yes	mfα1Δ::GFP	CCGCGGTTCTATTGATAAGATTTAAAGGTATTTGACAAGTAGAGATCTTTATTTTTTCTTGCATTTTGTCTAGAGAAATCTCAACTGACATACTCGACATGAAATTTTTGGTATTGTGTCTTTTATTCTATTGCTTTAAGAAAACTGTGACATATAGGGAAGACATGCTTAACAAGAAGATATAATTATATAATATATATATTATTAATAATAACATCCTTACTGCAGTCCTGTTGTGGGAGAAAATGGAGAGAGACTATGTTTCGTATCAATTCCTAAAATCAAAAAAAAAAAAAAAAAAAAGTTAAACAAGCACTCGCTGTTCATTTGTTTTACAAGTATTCATACTCTAATAGGTCATTGAGCTTCTTTTCTTGAGGAGAGATCCAATTTGAAGTC…
pYES2/INTG-MFα2	Modified from pYES2/INTG; insertion of MFα2 upstream and downstream flanking sequences within the MCS; linearize at HindIII site (upstream flanking sequence)	Yes	mfα2Δ	CCGCGGAAGACTGTTGCACCCAAGATCGATAAATTTGTTCTCCAGTCCAAGCCAATAATAAATATATTGCAACACCAATCCACATTCTTCATGGGTCAAGAACGCCCCGGAGGGGTTCAACCTCGACGAGATACTGTACGTGTTACGAATGGCTGTTAAATTTGCGTTACTGTTATAAAATAACACTAAAATAAGAAATGGAAAGTAAATAAATAGTAAAGGAAAGTCAAATAAAGCAATGAATGCTGCATTGATCTGCCTTTTATAGCTAAGAAAAAAAAAGAGAAAAAAATAATAAGTGCGGGTAACCTCATGCATTGTAAAACGGTAGGGCTACAAGGCACTACTTACTCTACGCTATAGAAGAAGCTTCAAGACATGGTGTTGTTCTTATTTGAG…
pYES2/INTG-MFα2-GFP	Modified from pYES2/INTG; insertion of MFα2 upstream flanking sequence, GFP and MFα2 downstream flanking sequence within the MCS; linearize at HindIII site (upstream flanking sequence)	Yes	mfα2Δ::GFP	CCGCGGAAGACTGTTGCACCCAAGATCGATAAATTTGTTCTCCAGTCCAAGCCAATAATAAATATATTGCAACACCAATCCACATTCTTCATGGGTCAAGAACGCCCCGGAGGGGTTCAACCTCGACGAGATACTGTACGTGTTACGAATGGCTGTTAAATTTGCGTTACTGTTATAAAATAACACTAAAATAAGAAATGGAAAGTAAATAAATAGTAAAGGAAAGTCAAATAAAGCAATGAATGCTGCATTGATCTGCCTTTTATAGCTAAGAAAAAAAAAGAGAAAAAAATAATAAGTGCGGGTAACCTCATGCATTGTAAAACGGTAGGGCTACAAGGCACTACTTACTCTACGCTATAGAAGAAGCTTCAAGACATGGTGTTGTTCTTATTTGAG…
pYES2/INTG-MFα2-TetR	Modified from pYES2/INTG; insertion of MFα2 upstream flanking sequence, PTEF1-TetR-TCYC1 (inverted orientation) and MFα2 downstream flanking sequence within the MCS; linearize at PvuII site (upstream flanking sequence)	Yes	mfα2Δ::Inv(PTEF1-TetR-TCYC1)	CCGCGGAAGACTGTTGCACCCAAGATCGATAAATTTGTTCTCCAGTCCAAGCCAATAATAAATATATTGCAACACCAATCCACATTCTTCATGGGTCAAGAACGCCCCGGAGGGGTTCAACCTCGACGAGATACTGTACGTGTTACGAATGGCTGTTAAATTTGCGTTACTGTTATAAAATAACACTAAAATAAGAAATGGAAAGTAAATAAATAGTAAAGGAAAGTCAAATAAAGCAATGAATGCTGCATTGATCTGCCTTTTATAGCTAAGAAAAAAAAAGAGAAAAAAATAATAAGTGCGGGTAACCTCATGCATTGTAAAACGGTAGGGCTACAAGGCACTACTTACTCTACGCTATAGAAGAAGCTTCAAGACATGGTGTTGTTCTTATTTGAG…
pYES2/INTG-She1	Modified from pYES2/INTG; insertion of SHE1 upstream and downstream flanking sequences within the MCS; linearize at SacI site (upstream flanking sequence)	Yes	she1Δ	CCGCGGAACGTTTGGCTTAGTTTCAACAGTAGATTTGTGGCCAACATCTGGTGTTCCAGCGTCAATCATTTGCTTTACATCTTCCAGGGGTCTCTTTTCTACACCATCTTTGCTATTGCGATCTGTACCATCTATTCCGCTGCCTTTAGAAGAGCTCTTTATTTGAGCATTTTGCATTGTACCTGGACAACTACTGGACTACGTAAAAAACTGCCATCAATTTGTGTTATTCTTACTCTTTGAGACAATGTTTCATAACAATAGAACAATAGCTTTTTGACCTTCCCCTTATTTTATTTCAAAAGGTAACAGTTAGGGCTATTCTTAAACTTTCTTTAGGGTACACAATGAAAACATCAAGATTGAGTTAAAACCCTTAAAATAAAACTAGGTCTTTAA…
pYES2/INTG-She2	Modified version of pYES2/YC; insertion of SHE2 upstream and downstream flanking sequences within the MCS; linearize at SalI site (downstream flanking sequence)	Yes	she2Δ	CCGCGGAAGCTCGAAACACAGCTCAAAACCCTCATCGAAGGAAAAAGTCGCAGTAAAGAAAGCCTCCTCAAGCCACAAATCCTCATCCGCCAAGCAAAACCAGGTATCGATGCCACCTTCAAAAGGGGTTGAAAAAAATAAAGAACCGTTAAAGGAGACAACTGCAACTGCAACTGCAAACATACCAATACCACCACCCCCTCCCCCCATGGGCCAACCAAAGGATCCGAAATTCGAAGCTGCATACGACTTTCCAGGTTCCGGATCATCTTCGGAGTTGCCATTAAAAAAGGGCGATATTGTATTTATAAGCAGAGATGAACCTAGTGGTTGGTCTTTAGCAAAGCTTCTCGATGGAAGCAAAGAAGGTTGGGTTCCTACTGCTTATATGACTCCTTA…
pYES2/INTG-She3	Modified from pYES2/INTG; insertion of SHE3 upstream and downstream flanking sequences within the MCS; linearize at BglII site (upstream flanking sequence)	Yes	she3Δ	CCGCGGTGGCACTCTGATCGTCGCTGATATTCGAAATTGCTAGACTGATGAAAAATCTTGATTCCACCTTAATACAAAAAATAATATCATTGTTCAGCTCAATAATTTTCTCTAAATCTTCGCCGTCCTTGTTTACGCATGAACTCGTAAGTGACCAAATGCCCTGTATTACTCCTATGATGGACAGTTTTTCGTTTAAAGAGGGTATTGAATCAGTAGTGCCAAAATAATGGAACAGCAGCAACTGCTTGAAAGTGTCATTTTCGTTGGTAGATCTTGATGGATCAAAAACCGTAATATAGTGTAGTCTCATATCCGTCTTTCATATATCAATTTAATAGTTGTACGATTTAGAATGTATTTTTGGTTCCACGTCAAATGAAACTATTTCCCTATTGC…
pYES2/INTG-STE2-GFP	Modified from pYES2/INTG; insertion of STE2 upstream flanking sequence, GFP and STE2 downstream flanking sequence within the MCS; linearize at PmlI site (downstream flanking sequence)	Yes	ste2Δ::GFP	CCGCGGAGAACGAACTGTAGAATAGTCCGGATATGTTATCCAATGCCTGCCAAAATGCATTGTCACACGCTGTAGTGCTCGAATAGGTGTTGCAATCCGTCAATATACGTCTTGCTCTGTGGGTAAATGTCTCGTGCATTAAGACAGGCTAGTATAAACGAGAAGAAGTATCCTGCTTTGCAATGAAACAATAGTATCCGCTAAGAATTTAAGCAGGCCAACGTCCATACTGCTTAGGACCTGTGCCTGGCAAGTCGCAGATTGAAGTTTTTTCAACCATGTAAATTTCCTAATTGGGTAAGTACATGATGAAACACATATGAAGAAAAAAGCTTTCCTACATATTCAAGATTTTTTTCTGTGGGTGGAATACTATTTAAGGAGTGCTATTAGTATCTT…
pYES2/INTG-STE3	Modified from pYES2/INTG; insertion of STE3 upstream and downstream flanking sequences within the MCS; linearize at KpnI site (downstream flanking sequence)	Yes	ste3Δ	CCGCGGTTGAAAATAGTATAAAGAGTGCAATGATGTTATATGATGATAATGGAATAGATAGTGAGCTTCGCGATTCAGAAGCTTTACGGATTTTTTCATCTCTTGTTCATTATTGTAATGCAGGTTAATGTTTTCTCCTTCTTTACATGTTTAATATATTCCAAGTTACCTAAGAGGTGTACGATATTTTTTTCTTTTATATATATGATTTTCTCTATTCATTTTTTAGTTTTTTTTGATACATAAGCGAATCGCACATTGCGCAACTTCAATTTGTTGATTCGCCAAAGTATTCTTACCATAAAACAACCATTCGTTGCTTTACCCTTTCGTAATCATTTACCGTGATAACCATAATCAGAAACTTATTATTTCAGCCTAGTAGACCGGCCAAGCAGG…
pYES2/INTG-STE3-GFP	Modified from pYES2/INTG; insertion of STE3 upstream flanking sequence, GFP and STE3 downstream flanking sequence within the MCS; linearize at KpnI site (downstream flanking sequence)	Yes	ste3Δ::GFP	CCGCGGTTGAAAATAGTATAAAGAGTGCAATGATGTTATATGATGATAATGGAATAGATAGTGAGCTTCGCGATTCAGAAGCTTTACGGATTTTTTCATCTCTTGTTCATTATTGTAATGCAGGTTAATGTTTTCTCCTTCTTTACATGTTTAATATATTCCAAGTTACCTAAGAGGTGTACGATATTTTTTTCTTTTATATATATGATTTTCTCTATTCATTTTTTAGTTTTTTTTGATACATAAGCGAATCGCACATTGCGCAACTTCAATTTGTTGATTCGCCAAAGTATTCTTACCATAAAACAACCATTCGTTGCTTTACCCTTTCGTAATCATTTACCGTGATAACCATAATCAGAAACTTATTATTTCAGCCTAGTAGACCGGCCAAGCAGG…
pRSII416-XynII-XylA	pRSII416 with PMC-SED1SS-His6-XYNII-(GGGGS)3-SED1ANC-TADH1 and PMFa2-SED1SS-His6-XYLA-(GGGGS)3-SED1ANC-TCYC1 inserted into the MCS	No	na	TCGCGCGTTTCGGTGATGACGGTGAAAACCTCTGACACATGCAGCTCCCGGAGACGGTCACAGCTTGTCTGTAAGCGGATGCCGGGAGCAGACAAGCCCGTCAGGGCGCGTCAGCGGGTGTTGGCGGGTGTCGGGGCTGGCTTAACTATGCGGCATCAGAGCAGATTGTACTGAGAGTGCACCATACCACCTTTTCAATTCATCATTTTTTTTTTATTCTTTTTTTTGATTTCGGTTTCCTTGAAATTTTTTTGATTCGGTAATCTCCGAACAGAAGGAAGAACGAAGGAAGGAGCACAGACTTAGATTGGTATATATACGCATATGTAGTGTTGAAGAAACATGAAATTGCCCAGTATTCTTAACCCAACTGCACAGAACAAAAACATGCAGGAAACG…
pRSII416-MCp-XX	pRSII416 with PMC-SED1SS-His6-XYNII-(GGGGS)3-SED1ANC-TADH1 and PMC-SED1SS-His6-XYLA-(GGGGS)3-SED1ANC-TCYC1 inserted into the MCS	No	na	TCGCGCGTTTCGGTGATGACGGTGAAAACCTCTGACACATGCAGCTCCCGGAGACGGTCACAGCTTGTCTGTAAGCGGATGCCGGGAGCAGACAAGCCCGTCAGGGCGCGTCAGCGGGTGTTGGCGGGTGTCGGGGCTGGCTTAACTATGCGGCATCAGAGCAGATTGTACTGAGAGTGCACCATACCACCTTTTCAATTCATCATTTTTTTTTTATTCTTTTTTTTGATTTCGGTTTCCTTGAAATTTTTTTGATTCGGTAATCTCCGAACAGAAGGAAGAACGAAGGAAGGAGCACAGACTTAGATTGGTATATATACGCATATGTAGTGTTGAAGAAACATGAAATTGCCCAGTATTCTTAACCCAACTGCACAGAACAAAAACATGCAGGAAACG…
pRSII416-MFa2p-XX	pRSII416 with PMFa2-SED1SS-His6-XYNII-(GGGGS)3-SED1ANC-TADH1 and PMFa2-SED1SS-His6-XYLA-(GGGGS)3-SED1ANC-TCYC1 inserted into the MCS	No	na	TCGCGCGTTTCGGTGATGACGGTGAAAACCTCTGACACATGCAGCTCCCGGAGACGGTCACAGCTTGTCTGTAAGCGGATGCCGGGAGCAGACAAGCCCGTCAGGGCGCGTCAGCGGGTGTTGGCGGGTGTCGGGGCTGGCTTAACTATGCGGCATCAGAGCAGATTGTACTGAGAGTGCACCATACCACCTTTTCAATTCATCATTTTTTTTTTATTCTTTTTTTTGATTTCGGTTTCCTTGAAATTTTTTTGATTCGGTAATCTCCGAACAGAAGGAAGAACGAAGGAAGGAGCACAGACTTAGATTGGTATATATACGCATATGTAGTGTTGAAGAAACATGAAATTGCCCAGTATTCTTAACCCAACTGCACAGAACAAAAACATGCAGGAAACG…

## Sheet: Cloning primer list
List of primers used for plasmid cloning
				Plasmids
Primer	Primer sequence red - restriction site blue - sequence for SOE/extension	Restriction site	Remark	pYES2/INTG	pYES2/INTG-GAL1p-HO	pYES2/INTG-GAL1p-SHE3	pYES2/INTG-HO	pYES2/INTG-HO-HIS3	pYES2/INTG-HOhybp-ho	pYES2/INTG-HO-hybridp	pYES2/INTG-HO-GFP	pYES2/INTG-MFα1	pYES2/INTG-MCp-GFP	pYES2/INTG-MFα1-GFP	pYES2/INTG-MFα2	pYES2/INTG-MFα2-TetR	pYES2/INTG-MFα2-GFP	pYES2/INTG-MFa1-GFP	pYES2/INTG-MFa1-mCHERRY	pYES2/INTG-MFa2-GFP	pYES2/INTG-She1	pYES2/INTG-She2	pYES2/INTG-She3	pYES2/INTG-GAL1p-GFP	pYES2/INTG-STE2-GFP	pYES2/INTG-STE3	pYES2/INTG-STE3-GFP	pRSII416-XynII-XylA	pRSII416-MCp-XX	pRSII416-MFa2p-XX
ADH1t-NotI-R	TAA TCA GCG GCC GCC CCC GAT TTA GAG CTT GAC GGG GAA	NotI	na																									✔	✔	✔
CYC1p-BamHI-R	AGC TGG ATC CTA TTA ATT TAG TGT GTG TAT	BamHI	na										✔																✔
CYC1p-PmlI-R	TCG AAC CAC GTG TAT TAA TTT AGT GTG TGT ATT TGT	PmlI	na																									✔	✔
CYC1p-SOE-F	GCC ATC AAC GAC AGT AAA TTT TGC CTC CTC GAG CAG ATC CGC CAG GCG TGT ATA T	na	SOE (PMC)										✔
CYC1t-BglII-R	CTA AGA TCT TAC CGC TCG CCG CAG CCG AA	BglII	na		✔	✔																		✔
CYC1t-ClaI-R	ACT AAT CGA TTA CCG CTC GCC GCA GCC GAA	ClaI	na																									✔	✔	✔
CYC1t-BamHI-R	ACT GGA TCC GCT GGA TCT TCG AGC GTC CC	BamHI	na													✔
CYC1t-XhoI-F	CTA GCT CGA GTA AGC TTG GTA CCG CGG CTA GCT AA	XhoI	na													✔
GAL1p-EcoRI-F	ATA CAA CTT TTT AAA CTA ATA TAC ACA TTG AAT TCA GTA CGG ATT AGA AGC CGC CGA GCG	EcoRI	na		✔
GAL1p-NotI-F	TGA GCG GCC GCA GTA CGG ATT AGA AGC CGC C	NotI	na			✔																		✔
GFP-BamHI-F	ATT GGA TCC ATG TCT AAA GGT GAA GAA TT	BamHI	na								✔		✔	✔			✔	✔						✔
GFP-BamHI-R	GAT GGA TCC TTA TTT GTA CAA TTC ATC CA	BamHI	na											✔													✔
GFP-BglII-R	GCA GAT CTT TAT TTG TAC AAT TCA TCC ATA C	BglII	na										✔
GFP-EcoRI-R	ACC GAT GAA TTC TTA TTT GTA CAA TTC ATC CA	EcoRI	na								✔						✔	✔		✔					✔
GFP-HindIII-R	CCG AAG CTT TTA TTT GTA CAA TTC ATC CA	HindIII	na																					✔
GFP-KpnI-F	CCG GTA CCA TGT CTA AAG GTG AAG AAT T	KpnI	na																	✔					✔
GFP-NotI-F	ATC GTA GCG GCC GCA TGT CTA AAG GTG AAG AAT T	NotI	na																								✔
HIS3-BamHI-F	AAA GGG ATC CAT GAC AGA GCA GAA AGC CCT	BamHI	na					✔
HIS3-EcoRI-R	GTG TCA GAA TTC CTA CAT AAG AAC ACC TTT GG	EcoRI	na					✔
HO-BclI-F	CTG CGA TGA TCA ATG CTT TCT GAA AAC ACG AC	BclI	na		✔
HO-F1-F	TTT AAA GAA TTC ATG CTT TCT GAA AAC ACG ACT ATT	EcoRI	ho mutagenic primer				✔
HO-F1-R	ATA AAA CAC CAT TTC CTG TGA GTA C	na	ho mutagenic primer				✔
HO-F2-F	GTA CTC ACA GGA AAT GGT GTT TTA T	na	ho mutagenic primer				✔
HO-F2-R	TTG TAC CGT CAC CTA ACC ACA GAC C	na	ho mutagenic primer				✔
HO-F3-F	GGT CTG TGG TTA GGT GAC GGT ACA A	na	ho mutagenic primer				✔
HO-F3-R	TAT GAC AAA ACA TTC TGT AAA GTT G	na	ho mutagenic primer				✔
HO-F4-F	CAA CTT TAC AGA ATG TTT TGT CAT A	na	ho mutagenic primer				✔
HO-F4-R	ATT TTA TGC TGT TCT CCC ACA CAG C	na	ho mutagenic primer				✔
HO-F5-F	GCT GTG TGG GAG AAC AGC ATA AAA T	na	ho mutagenic primer				✔
HO-F5-R	CAC ATT TCT AGA TTA GCA GAT GCG CGC ACC TGC GTT	XbaI	na				✔
HO-up-BamHI-R	CAT GGA TCC TTT AAA GTA TAG ATA GAA TT	BamHI	na		✔			✔			✔
HO-up-SacI-F	GTA GAG CTC GAC GTG TGT GTC TCA TGG AA	SacI	na				✔
HO-up-SacII-F	TAC CGC GGG ACG TGT GTG TCT CAT GGA A	SacII	na		✔			✔	✔	✔	✔
HOp-up-BglII-R2	GGA GAT CTC TAT CAC TGA TAG GGA CAG TTT TTG CAT TTA TAT ATC TGT TAA TAG ATC AAA	BglII	na						✔	✔
HOp-up-R1	ATC TGT TAA TAG ATC AAA AAT CAT CGC TTC GCT GCT GCA GAC GCT TCA TCA TGC TTC AAC	na	Sequence extension (PHO-hybrid)						✔	✔
HOp-down-F1	ATA CTT TAA CGT CAA GGA GAA AAA CCC CGG ATC CTA TTA AAA TGC TTT CTG AAA ACA CGA	na	Sequence extension (PHO-hybrid)						✔	✔
HOp-down-F2	AAT GTA ATA AAA GTA TCA ACA AAA AAT TGT TAA TAT ACC TCT ATA CTT TAA CGT CAA GGA	na	Sequence extension (PHO-hybrid)						✔	✔
HOp-down-F3	AGA GAT CTC CCT ATC AGT GAT AGA GAT ATT ACT TCT TAT TCA AAT GTA ATA AAA GTA TCA	BglII	na						✔	✔
HOp-down-XhoI-R	TTA ACT CGA GTT GTA CCG TCA CCT AAC CAC AGA CC	XhoI	na							✔
HO-down-EcoRI-F	TGC TAA GAA TTC AAT GTG TAT ATT AGT TTA AA	EcoRI	na		✔			✔			✔
HO-down-XhoI-R	AGT CTC TCG AGT CTA ACA TCA CTA TCT CTA A	XhoI	na		✔		✔	✔	✔		✔
HO-SalI-R	TTA GTC GAC TTA GCA GAT GCG CGC ACC TG	SalI	na		✔
mCHERRY-BamHI-F	CTA GGA TCC AAA AAT GGT CAG TAA GGG TGA AGA	BamHI	na																✔
mCHERRY-EcoRI-R	CTC GAG AAT TCT TAT TTG TAT AAT TCA TCC A	EcoRI	na																✔
MFa1-up-BamHI-R	GCA TGG ATC CTT CTA TTC GAT GGC TTT GTA	BamHI	na															✔	✔
MFa1-up-SacII-F	TCC CGC GGG AGA CTC AAA GAT GCT GTA C	SacII	na															✔	✔
MFa1-down-EcoRI-F	GCT TAG GAA TTC TTT CTG CGT ACA AAA ACG TT	EcoRI	na															✔	✔
MFa1-down-XhoI-R	TAT TAC TCG AGC TCC ATA CAG GCA GGC CCC A	XhoI	na															✔	✔
MFa2-up-KpnI-R	CAT GGT ACC TAA GGT TGG TAG TTA TTG TT	KpnI	na																	✔
MFa2-up-SacII-F	CTC CGC GGC GGA AAA CTT GGT GGA TTT T	SacII	na																	✔
MFa2p-BamHI-R	TAC GGA TCC TAA GGT TGG TAG TTA TTG TTG TAT	BamHI	na																									✔		✔
MFa2p-Not1-F	ATC CGA GCG GCC GCT TCC TTA CAG TTG AAA ACA AAA TCA	NotI	na																									✔		✔
MFa2p-PmlI-R	CGT AGG CAC GTG TAA GGT TGG TAG TTA TTG TTG TAT	PmlI	na																											✔
MFa2p-SacI-F	CTG GAG CTC TTC CTT ACA GTT GAA AAC AAA ATC A	SacI	na																											✔
MFa2-down-EcoRI-F	GCT TAA GAA TTC TTT TTG ACG ACA ACC AAG AG	EcoRI	na																	✔
MFa2-down-XhoI-R	ATG GGT CTC GAG AGG TAA GAT TAT TTT CAA AC	XhoI	na																	✔
MFα1-up-BamHI-R	CAT GGA TCC TCT TTT AAT CGT TTA TAT TG	BamHI	na									✔		✔
MFα1-up-Not1-F	ATG CTT GCG GCC GCT AAA CGC TCT GAA TGC AAA GAT TC	NotI	na																										✔
MFα1-up-SacI-F	TAG GAG CTC TAA ACG CTC TGA ATG CAA AGA TTC	SacI	na																									✔	✔
MFα1-up-SacII-F	AAC CGC GGT TCT ATT GAT AAG ATT TAA	SacII	na									✔		✔
MFα1p-SacII-F	AGC CGC GGT AGT GTG GAT TTC AAT AAT T	SacII	na										✔
MFα1p-SOE-R	GGC AAA ATT TAC TGT CGT TGA TGG C	na	SOE (PMC)										✔
MFα1-down-BamHI-F	TAA GGA TCC GCC CGA CTG ATA ACA ACA GT	BamHI	na									✔	✔	✔
MFα1-down-XhoI-R	CTT TCT CGA GAA AAG GTA ATG TAA CGT TTC	XhoI	na									✔	✔	✔
MFα2-up-KpnI-R	CAT GGT ACC TTT CTC CAA TAT GTG AAT TTA CTG	KpnI	na												✔	✔	✔
MFα2-up-SacII-F	GAC CGC GGA AGA CTG TTG CAC CCA AGA TCG AT	SacII	na												✔	✔	✔
MFα2-down-EcoRI-F	TAC TGA GAA TTC AAA ATG ACC CTA AAC TAC TTC TAA	EcoRI	na												✔	✔	✔
MFα2-down-XbaI-R	GAG CAA TCT AGA TGA TGG TAA CCT TGT TGA ATG AGA	XbaI	na												✔	✔	✔
pYES2/INTG-F	TCC ACT CCG CGG AAT TAG TGA TCA AAG CTT AGT ACG GAT TAG AAG CCG CCG AGC	SacII, BcII & HindIII	na	✔
pYES2/INTG-R	TAT AGT CCG CGG CTA TAG TCC GTG GAA TTA ATT CTC	SacII	na	✔
SED1-1-F1	GGA GGC GGT GGC AGC GGT GGT GGT GGG TCC GCT GCT CTT CCA ACT AAC GGT ACT TCT A	na	Sequence extension (GGGGS)3 linker																									✔	✔	✔
SED1-1-F2	TTA ATC ACT AGT GCT TCA GGG GGG GGC GGG TCA GGA GGC GGT GGC AGC GGT GGT GGT	SpeI	na																									✔	✔	✔
SED1-2-F1	GGA GGA GGA GGA AGT GGT GGC GGC GGT TCC GCT GCT CTT CCA ACT AAC GGT ACT TCT A	na	Sequence extension (GGGGS)3 linker																									✔	✔	✔
SED1-2-F2	ATC CCG GGG CTT CAG GTG GTG GGG GGA GCG GAG GAG GAG GAA GTG GTG GCG GC	SmaI	na																									✔	✔	✔
SED1-SacII-R	TAC CGC GGT ACC AAG CTT ACT CGA GTT ATA AGA ATA A	SacII	na																									✔	✔	✔
SED1-Xho1-R	TAC GCT CGA GTT ATA AGA ATA ACA TAG CAA CAC C	XhoI	na																									✔	✔	✔
SHE1-up-HindIII-R	ACA TAA GCT TGC GGG AGA ACT GGT TAT AGG	HindIII	na																		✔
SHE1-up-SacII-F	ACC CGC GGA ACG TTT GGC TTA GTT TCA A	SacII	na																		✔
SHE1-down-HindIII-F	ATA AAA GCT TGA ACA AAG TAA ATA TAC GCC	HindIII	na																		✔
SHE1-down-XhoI-R	GCA TCT CTC GAG ATA AGA AAG ATC GTC AAA AG	XhoI	na																		✔
SHE2-up-KpnI-R	CAT GGT ACC TTT TAA GTG TCT GGT ATT ATG	KpnI	na																			✔
SHE2-up-SacII-F	AAA AGT CCG CGG AAG CTC GAA ACA CAG CTC AAA ACC	SacII	na																			✔
SHE2-down-KpnI-F	CTG GGT ACC GGC CTT CAG TTT TTA GCT CAA	KpnI	na																			✔
SHE2-down-XhoI-R	CCT TCT CGA GCT CGA TCC TAG AAT ACT CTA	XhoI	na																			✔
SHE3-BamHI-F	AAG GGA TCC AAA AAT GTC GGA CCA GGA TAA TAC	BamHI	na			✔
SHE3-HindIII-R	ATT AAG CTT CTA GGA TTG GGC CCC GTG AA	HindIII	na			✔
SHE3-up-HindIII-R	ACA TAA GCT TCT TAC ACA AAA GTA GTG TCG	HindIII	na			✔																	✔	✔
SHE3-up-SacII-F	TAC CGC GGT GGC ACT CTG ATC GTC GCT G	SacII	na			✔																	✔	✔
SHE3-down-HindIII-F	CTA GAA GCT TAA TAT GCC GAC ACA AGG GAG	HindIII	na																				✔
SHE3-down-MCS-F	AAG AAG CTT GGA TCC ACT AGT GCG GCC GCA ATA TGC CGA CAC AAG GGA GTA TAT ATA TAG	HindIII, BamHI, SpeI, NotI	na			✔																		✔
SHE3-down-XhoI-R	GTT TTG CTC GAG TAA TAG GCA AAT TGG TTT TTC	XhoI	na			✔																	✔	✔
STE2-up-KpnI-R	ATG GTA CCT TTT GAT TCT TGG ATA TGG T	KpnI	na																						✔
STE2-up-SacII-F	ATC CGC GGA GAA CGA ACT GTA GAA TAG T	SacII	na																						✔
STE2-down-EcoRI-F	CGG ATA GAA TTC TCA AAA TTT ACG GCT TTG AA	EcoRI	na																						✔
STE2-down-XhoI-R	GAT CCC TCG AGC ATC ACA ATA TAC TAG CAG T	XhoI	na																						✔
STE3-up-BamHI-R	CAT GGA TCC GAA AAT TTT GAT AGT ATT TTG CCT	BamHI	na																							✔
STE3-up-NotI-R	GAC ATG CGG CCG CGA AAA TTT TGA TAG TAT TTT G	NotI	na																								✔
STE3-up-SacII-F	TGC CGC GGT TGA AAA TAG TAT AAA GAG TGC AA	SacII	na																							✔	✔
STE3-down-BamHI-F	TAA GGA TCC CAC AAG AGT GTC GCA TTA TAT TTA	BamHI	na																							✔	✔
STE3-down-XbaI-R	AAT TAT TCT AGA TTT TGA CGA GCT AAT ATA ACA GAG	XbaI	na																							✔	✔
TEF1p-Not1-R	AAT TGC GGC CGC GTT TGT AAT TAA AAC TTA GAT TAG A	NotI	na													✔
TEF1p-SpeI-F	CAG CTA ACT AGT ACT TTT CAT AGC TTC AAA AT	SpeI	na													✔
TetR-NotI-F	TTA TGC GGC CGC ATG TCC AGA TTG GAT AAG TCC AAG G	NotI	na													✔
TetR-XhoI-R	GTA CCT CGA GTT AGG AGC CAG ATT CAC ATT TCA AC	XhoI	na													✔
XYLA-BamHI-F	CCG GGA TCC ATG AAG TTG TCC ACC GTT TTG TTG	BamHI	na																									✔	✔	✔
XYLA-SmaI-R	TAT CCC GGG TTG TGG GGC AAT CAA TTG TTC TTC	SmaI	na																									✔	✔	✔
XYNII-PmlI-F	AAT AGT CAC GTG ATG AAG TTG TCC ACC GTT TTG TTG	PmlI	na																									✔	✔	✔
XYNII-SpeI-R	TAG GAA ACT AGT GGA CAC GGT AAT AGA AGC AGA ACC A	SpeI	na																									✔	✔	✔

## Sheet: Locus-specific primer list
List of primers used to verify genome modifications (colony PCR)
Primer	Primer sequence
HO-locus-F	CAC AAT ATA CGT ACC AGG TTC ACG AAA ACT
HO-locus-R	GTT CAA TTC CCA GTC TAC CAA GGT GAA CGT
MFa1-locus-R	CTG ATG TTT AAT CAG GTC TTC ACG C
MFa2-locus-F	GTC ACT GTA CAG CTG CCA ATA CCA A
MFα1-locus-F	AGC CTA AAA GGT CAG GGA TTT ATT G
MFα1-locus-R	TAT CCA AAG GAG GTG GAC GAG CAC A
MFα2-locus-F	GTA TTT GCA GCA TTC CAA GCC ACT
MFα2-locus-R	TTG GAG TCA TCG GCG ATC ATA AGA A
SHE1-locus-F	TAA ATG AGG GAA AAT GGT CTT TGG C
SHE1-locus-R	TGC ACA TCT ACC ATG TTG TAA TAT A
SHE2-locus-F	ATG TTA ACA CGG TGA CAT CTA CAA GTC
SHE3-locus-R	CAA ACT GCA AGA ATG CTT GCT GCT A
STE2-locus-F	GTG ATT CCA GAT ATG CGT TAT AAC C
STE3-locus-F	GAT TGA CCT GTT AAA GGC GGA TTA C
STE3-locus-R	CAC ATT GTT CAA TTT TTC CTC AGG T
