# Supplementary material for: Tunable cell differentiation via reprogrammed mating-type switching
Source: Nat Commun. 2024 Sep 17;15:8163. doi: 10.1038/s41467-024-52282-w (PMC11408693; doi:10.1038/s41467-024-52282-w)
Supplement: Supplementary file 6 — Source data [file 41467_2024_52282_MOESM6_ESM.xlsx]

## Sheet: Figure 2B
	Raw data for Figure 2B
	Figure	Strain	Inducer	Proportion of cells in Q3	Proportion of α-mating type
	2B	MTS009	Gal (0.5%)	0.107	0.109895
	2B	MTS009	Gal (0.5%)	0.103	0.105787
	2B	MTS009	Gal (0.5%)	0.107	0.109895
	2B	MTS009	Gal (0.5%)	0.103	0.105787
	2B	MTS009	Gal (0.5%)	0.106	0.108868
	2B	MTS009	Gal (0.5%)	0.101	0.103733
	2B	MTS009	Glu (2.0%)	0.977	1
	2B	MTS009	Glu (2.0%)	0.964	0.990086
	2B	MTS009	Glu (2.0%)	0.973	0.99933
	2B	MTS009	Glu (2.0%)	0.968	0.994194
	2B	MTS009	Glu (2.0%)	0.974	1
	2B	MTS009	Glu (2.0%)	0.971	0.997275
	2B	MTS009	Gal (1.0%)	0.0939	0.096441
	2B	MTS009	Gal (1.0%)	0.0966	0.099214
	2B	MTS009	Gal (1.0%)	0.0943	0.0968518
	2B	MTS009	Gal (1.0%)	0.0954	0.0979815
	2B	MTS009	Gal (1.0%)	0.0962	0.0988032
	2B	MTS009	Gal (1.0%)	0.0945	0.0970572
	2B	MTS009	Gal (2.0%)	0.12	0.123247
	2B	MTS009	Gal (2.0%)	0.119	0.12222
	2B	MTS009	Gal (2.0%)	0.124	0.127355
	2B	MTS009	Gal (2.0%)	0.116	0.119139
	2B	MTS009	Gal (2.0%)	0.126	0.12941
	2B	MTS009	Gal (2.0%)	0.114	0.117085
	2B	MTS009	Gal (4.0%)	0.132	0.135572
	2B	MTS009	Gal (4.0%)	0.121	0.124274
	2B	MTS009	Gal (4.0%)	0.137	0.140707
	2B	MTS009	Gal (4.0%)	0.122	0.125301
	2B	MTS009	Gal (4.0%)	0.134	0.137626
	2B	MTS009	Gal (4.0%)	0.122	0.125301
	2B	MTS009	Gal (8.0%)	0.157	0.161248
	2B	MTS009	Gal (8.0%)	0.126	0.12941
	2B	MTS009	Gal (8.0%)	0.157	0.161248
	2B	MTS009	Gal (8.0%)	0.128	0.131464
	2B	MTS009	Gal (8.0%)	0.156	0.160221
	2B	MTS009	Gal (8.0%)	0.127	0.130437

## Sheet: Figure 2F
	Raw data for Figure 2F
	Figure	Strain	Inducer	Proportion of cells in Q3	Proportion of α-mating type
	2F	MTS018	Glu (2.0%)	0.452	0.464231
	2F	MTS018	Glu (2.0%)	0.458	0.470394
	2F	MTS018	Glu (2.0%)	0.458	0.470394
	2F	MTS018	Gal (2.0%)	0.101	0.103733
	2F	MTS018	Gal (2.0%)	0.103	0.105787
	2F	MTS018	Gal (2.0%)	0.102	0.10476

## Sheet: Figure 3B
	Raw data for Figure 3B
	Figure	Strain	Inducer combination	Proportion of cells in Q3	Proportion of α-mating type
	3B	MTS019	Glu (2.0%)	0.96	0.985978
	3B	MTS019	Glu (2.0%)	0.961	0.987005
	3B	MTS019	Glu (2.0%)	0.961	0.987005
	3B	MTS019	Glu (2.0%)	0.961	0.987005
	3B	MTS019	Glu (2.0%)	0.962	0.988032
	3B	MTS019	Glu (2.0%)	0.966	0.99214
	3B	MTS019	Gal (2.0%)	0.938	0.963382
	3B	MTS019	Gal (2.0%)	0.944	0.969545
	3B	MTS019	Gal (2.0%)	0.947	0.972626
	3B	MTS019	Gal (2.0%)	0.947	0.972626
	3B	MTS019	Gal (2.0%)	0.943	0.968518
	3B	MTS019	Gal (2.0%)	0.946	0.971599
	3B	MTS019	Glu (2.0%) + Tet (25.0 µg/mL)	0.904	0.928462
	3B	MTS019	Glu (2.0%) + Tet (25.0 µg/mL)	0.923	0.947977
	3B	MTS019	Glu (2.0%) + Tet (25.0 µg/mL)	0.906	0.930517
	3B	MTS019	Glu (2.0%) + Tet (25.0 µg/mL)	0.92	0.944895
	3B	MTS019	Glu (2.0%) + Tet (25.0 µg/mL)	0.899	0.923327
	3B	MTS019	Glu (2.0%) + Tet (25.0 µg/mL)	0.924	0.949004
	3B	MTS019	Gal (2.0%) + Tet (25.0 µg/mL)	0.388	0.398499
	3B	MTS019	Gal (2.0%) + Tet (25.0 µg/mL)	0.379	0.389256
	3B	MTS019	Gal (2.0%) + Tet (25.0 µg/mL)	0.391	0.401581
	3B	MTS019	Gal (2.0%) + Tet (25.0 µg/mL)	0.377	0.387202
	3B	MTS019	Gal (2.0%) + Tet (25.0 µg/mL)	0.388	0.398499
	3B	MTS019	Gal (2.0%) + Tet (25.0 µg/mL)	0.374	0.384121

## Sheet: Figure 3C
	Raw data for Figure 3C
	Figure	Strain	Inducer combination	Proportion of cells in Q3	Proportion of α-mating type
	3C	MTS019	Glu (2.0%)	0.96	0.985978
	3C	MTS019	Glu (2.0%)	0.961	0.987005
	3C	MTS019	Glu (2.0%)	0.961	0.987005
	3C	MTS019	Glu (2.0%)	0.961	0.987005
	3C	MTS019	Glu (2.0%)	0.962	0.988032
	3C	MTS019	Glu (2.0%)	0.966	0.99214
	3C	MTS019	Glu (2.0%) + Tet (6.25 µg/mL)	0.957	0.982897
	3C	MTS019	Glu (2.0%) + Tet (6.25 µg/mL)	0.962	0.988032
	3C	MTS019	Glu (2.0%) + Tet (6.25 µg/mL)	0.954	0.979815
	3C	MTS019	Glu (2.0%) + Tet (6.25 µg/mL)	0.956	0.98187
	3C	MTS019	Glu (2.0%) + Tet (6.25 µg/mL)	0.959	0.984951
	3C	MTS019	Glu (2.0%) + Tet (6.25 µg/mL)	0.959	0.984951
	3C	MTS019	Glu (2.0%) + Tet (12.5 µg/mL)	0.947	0.972626
	3C	MTS019	Glu (2.0%) + Tet (12.5 µg/mL)	0.947	0.972626
	3C	MTS019	Glu (2.0%) + Tet (12.5 µg/mL)	0.945	0.970572
	3C	MTS019	Glu (2.0%) + Tet (12.5 µg/mL)	0.954	0.979815
	3C	MTS019	Glu (2.0%) + Tet (12.5 µg/mL)	0.95	0.975707
	3C	MTS019	Glu (2.0%) + Tet (12.5 µg/mL)	0.957	0.982897
	3C	MTS019	Glu (2.0%) + Tet (25.0 µg/mL)	0.904	0.928462
	3C	MTS019	Glu (2.0%) + Tet (25.0 µg/mL)	0.923	0.947977
	3C	MTS019	Glu (2.0%) + Tet (25.0 µg/mL)	0.906	0.930517
	3C	MTS019	Glu (2.0%) + Tet (25.0 µg/mL)	0.92	0.944895
	3C	MTS019	Glu (2.0%) + Tet (25.0 µg/mL)	0.899	0.923327
	3C	MTS019	Glu (2.0%) + Tet (25.0 µg/mL)	0.924	0.949004
	3C	MTS019	Glu (2.0%) + Tet (50.0 µg/mL)	0.877	0.900732
	3C	MTS019	Glu (2.0%) + Tet (50.0 µg/mL)	0.876	0.899705
	3C	MTS019	Glu (2.0%) + Tet (50.0 µg/mL)	0.876	0.899705
	3C	MTS019	Glu (2.0%) + Tet (50.0 µg/mL)	0.878	0.901759
	3C	MTS019	Glu (2.0%) + Tet (50.0 µg/mL)	0.877	0.900732
	3C	MTS019	Glu (2.0%) + Tet (50.0 µg/mL)	0.877	0.900732
	3C	MTS019	Glu (2.0%) + Tet (100.0 µg/mL)	0.871	0.894569
	3C	MTS019	Glu (2.0%) + Tet (100.0 µg/mL)	0.871	0.894569
	3C	MTS019	Glu (2.0%) + Tet (100.0 µg/mL)	0.876	0.899705
	3C	MTS019	Glu (2.0%) + Tet (100.0 µg/mL)	0.879	0.902786
	3C	MTS019	Glu (2.0%) + Tet (100.0 µg/mL)	0.877	0.900732
	3C	MTS019	Glu (2.0%) + Tet (100.0 µg/mL)	0.876	0.899705
	3C	MTS019	Gal (2.0%)	0.938	0.963382
	3C	MTS019	Gal (2.0%)	0.944	0.969545
	3C	MTS019	Gal (2.0%)	0.947	0.972626
	3C	MTS019	Gal (2.0%)	0.947	0.972626
	3C	MTS019	Gal (2.0%)	0.943	0.968518
	3C	MTS019	Gal (2.0%)	0.946	0.971599
	3C	MTS019	Gal (2.0%) + Tet (6.25 µg/mL)	0.933	0.958247
	3C	MTS019	Gal (2.0%) + Tet (6.25 µg/mL)	0.937	0.962355
	3C	MTS019	Gal (2.0%) + Tet (6.25 µg/mL)	0.936	0.961328
	3C	MTS019	Gal (2.0%) + Tet (6.25 µg/mL)	0.937	0.962355
	3C	MTS019	Gal (2.0%) + Tet (6.25 µg/mL)	0.937	0.962355
	3C	MTS019	Gal (2.0%) + Tet (6.25 µg/mL)	0.933	0.958247
	3C	MTS019	Gal (2.0%) + Tet (12.5 µg/mL)	0.707	0.726132
	3C	MTS019	Gal (2.0%) + Tet (12.5 µg/mL)	0.663	0.680941
	3C	MTS019	Gal (2.0%) + Tet (12.5 µg/mL)	0.696	0.714834
	3C	MTS019	Gal (2.0%) + Tet (12.5 µg/mL)	0.657	0.674779
	3C	MTS019	Gal (2.0%) + Tet (12.5 µg/mL)	0.695	0.713807
	3C	MTS019	Gal (2.0%) + Tet (12.5 µg/mL)	0.658	0.675806
	3C	MTS019	Gal (2.0%) + Tet (25.0 µg/mL)	0.388	0.398499
	3C	MTS019	Gal (2.0%) + Tet (25.0 µg/mL)	0.379	0.389256
	3C	MTS019	Gal (2.0%) + Tet (25.0 µg/mL)	0.391	0.401581
	3C	MTS019	Gal (2.0%) + Tet (25.0 µg/mL)	0.377	0.387202
	3C	MTS019	Gal (2.0%) + Tet (25.0 µg/mL)	0.388	0.398499
	3C	MTS019	Gal (2.0%) + Tet (25.0 µg/mL)	0.374	0.384121
	3C	MTS019	Gal (2.0%) + Tet (50.0 µg/mL)	0.362	0.371796
	3C	MTS019	Gal (2.0%) + Tet (50.0 µg/mL)	0.347	0.35639
	3C	MTS019	Gal (2.0%) + Tet (50.0 µg/mL)	0.363	0.372823
	3C	MTS019	Gal (2.0%) + Tet (50.0 µg/mL)	0.353	0.362552
	3C	MTS019	Gal (2.0%) + Tet (50.0 µg/mL)	0.36	0.369742
	3C	MTS019	Gal (2.0%) + Tet (50.0 µg/mL)	0.35	0.359471
	3C	MTS019	Gal (2.0%) + Tet (100.0 µg/mL)	0.374	0.384121
	3C	MTS019	Gal (2.0%) + Tet (100.0 µg/mL)	0.362	0.371796
	3C	MTS019	Gal (2.0%) + Tet (100.0 µg/mL)	0.362	0.371796
	3C	MTS019	Gal (2.0%) + Tet (100.0 µg/mL)	0.368	0.377958
	3C	MTS019	Gal (2.0%) + Tet (100.0 µg/mL)	0.364	0.37385
	3C	MTS019	Gal (2.0%) + Tet (100.0 µg/mL)	0.355	0.364606

## Sheet: Figure 3D
	Raw data for Figure 3D
	Figure	Strain	Inducer combination	Proportion of cells in Q3	Proportion of α-mating type
	3D	MTS019	Gal (0.5%) + Tet (12.5 µg/mL)	0.823	0.845271
	3D	MTS019	Gal (0.5%) + Tet (12.5 µg/mL)	0.842	0.864785
	3D	MTS019	Gal (0.5%) + Tet (12.5 µg/mL)	0.824	0.846298
	3D	MTS019	Gal (0.5%) + Tet (12.5 µg/mL)	0.848	0.870947
	3D	MTS019	Gal (0.5%) + Tet (12.5 µg/mL)	0.821	0.843216
	3D	MTS019	Gal (0.5%) + Tet (12.5 µg/mL)	0.846	0.868893
	3D	MTS019	Gal (1.0%) + Tet (12.5 µg/mL)	0.783	0.804188
	3D	MTS019	Gal (1.0%) + Tet (12.5 µg/mL)	0.827	0.849379
	3D	MTS019	Gal (1.0%) + Tet (12.5 µg/mL)	0.778	0.799053
	3D	MTS019	Gal (1.0%) + Tet (12.5 µg/mL)	0.826	0.848352
	3D	MTS019	Gal (1.0%) + Tet (12.5 µg/mL)	0.778	0.799053
	3D	MTS019	Gal (1.0%) + Tet (12.5 µg/mL)	0.827	0.849379
	3D	MTS019	Gal (2.0%) + Tet (12.5 µg/mL)	0.742	0.762079
	3D	MTS019	Gal (2.0%) + Tet (12.5 µg/mL)	0.805	0.826783
	3D	MTS019	Gal (2.0%) + Tet (12.5 µg/mL)	0.741	0.761052
	3D	MTS019	Gal (2.0%) + Tet (12.5 µg/mL)	0.798	0.819594
	3D	MTS019	Gal (2.0%) + Tet (12.5 µg/mL)	0.745	0.76516
	3D	MTS019	Gal (2.0%) + Tet (12.5 µg/mL)	0.798	0.819594
	3D	MTS019	Gal (4.0%) + Tet (12.5 µg/mL)	0.664	0.681968
	3D	MTS019	Gal (4.0%) + Tet (12.5 µg/mL)	0.732	0.751808
	3D	MTS019	Gal (4.0%) + Tet (12.5 µg/mL)	0.656	0.673751
	3D	MTS019	Gal (4.0%) + Tet (12.5 µg/mL)	0.725	0.744619
	3D	MTS019	Gal (4.0%) + Tet (12.5 µg/mL)	0.655	0.672724
	3D	MTS019	Gal (4.0%) + Tet (12.5 µg/mL)	0.722	0.741537
	3D	MTS019	Gal (8.0%) + Tet (12.5 µg/mL)	0.461	0.473475
	3D	MTS019	Gal (8.0%) + Tet (12.5 µg/mL)	0.572	0.587478
	3D	MTS019	Gal (8.0%) + Tet (12.5 µg/mL)	0.457	0.469367
	3D	MTS019	Gal (8.0%) + Tet (12.5 µg/mL)	0.571	0.586451
	3D	MTS019	Gal (8.0%) + Tet (12.5 µg/mL)	0.449	0.46115
	3D	MTS019	Gal (8.0%) + Tet (12.5 µg/mL)	0.56	0.575154
	3D	MTS019	Gal (0.5%) + Tet (25.0 µg/mL)	0.419	0.430338
	3D	MTS019	Gal (0.5%) + Tet (25.0 µg/mL)	0.44	0.451906
	3D	MTS019	Gal (0.5%) + Tet (25.0 µg/mL)	0.417	0.428284
	3D	MTS019	Gal (0.5%) + Tet (25.0 µg/mL)	0.437	0.448825
	3D	MTS019	Gal (0.5%) + Tet (25.0 µg/mL)	0.417	0.428284
	3D	MTS019	Gal (0.5%) + Tet (25.0 µg/mL)	0.435	0.446771
	3D	MTS019	Gal (1.0%) + Tet (25.0 µg/mL)	0.395	0.405689
	3D	MTS019	Gal (1.0%) + Tet (25.0 µg/mL)	0.397	0.407743
	3D	MTS019	Gal (1.0%) + Tet (25.0 µg/mL)	0.393	0.403635
	3D	MTS019	Gal (1.0%) + Tet (25.0 µg/mL)	0.401	0.411851
	3D	MTS019	Gal (1.0%) + Tet (25.0 µg/mL)	0.393	0.403635
	3D	MTS019	Gal (1.0%) + Tet (25.0 µg/mL)	0.407	0.418013
	3D	MTS019	Gal (2.0%) + Tet (25.0 µg/mL)	0.375	0.385148
	3D	MTS019	Gal (2.0%) + Tet (25.0 µg/mL)	0.395	0.405689
	3D	MTS019	Gal (2.0%) + Tet (25.0 µg/mL)	0.371	0.381039
	3D	MTS019	Gal (2.0%) + Tet (25.0 µg/mL)	0.397	0.407743
	3D	MTS019	Gal (2.0%) + Tet (25.0 µg/mL)	0.373	0.383093
	3D	MTS019	Gal (2.0%) + Tet (25.0 µg/mL)	0.396	0.406716
	3D	MTS019	Gal (4.0%) + Tet (25.0 µg/mL)	0.342	0.351255
	3D	MTS019	Gal (4.0%) + Tet (25.0 µg/mL)	0.371	0.381039
	3D	MTS019	Gal (4.0%) + Tet (25.0 µg/mL)	0.339	0.348173
	3D	MTS019	Gal (4.0%) + Tet (25.0 µg/mL)	0.37	0.380012
	3D	MTS019	Gal (4.0%) + Tet (25.0 µg/mL)	0.341	0.350228
	3D	MTS019	Gal (4.0%) + Tet (25.0 µg/mL)	0.361	0.370769
	3D	MTS019	Gal (8.0%) + Tet (25.0 µg/mL)	0.304	0.312226
	3D	MTS019	Gal (8.0%) + Tet (25.0 µg/mL)	0.339	0.348173
	3D	MTS019	Gal (8.0%) + Tet (25.0 µg/mL)	0.306	0.31428
	3D	MTS019	Gal (8.0%) + Tet (25.0 µg/mL)	0.335	0.344065
	3D	MTS019	Gal (8.0%) + Tet (25.0 µg/mL)	0.306	0.31428
	3D	MTS019	Gal (8.0%) + Tet (25.0 µg/mL)	0.333	0.342011

## Sheet: Figure 3E
		Raw data for Figure 3E
		Figure	Strain	Inducer combination	Average proportion of α-mating type	Average proportion of a-mating type
		3E	MTS019	Glu (2.0%)	0.987861	0.0121393
		3E	MTS019	Glu (2.0%) + Tet (6.25 µg/mL)	0.983752	0.0162475
		3E	MTS019	Glu (2.0%) + Tet (12.5 µg/mL)	0.975707	0.0242928
		3E	MTS019	Gal (2.0%)	0.969716	0.030284
		3E	MTS019	Gal (2.0%) + Tet (6.25 µg/mL)	0.960815	0.0391852
		3E	MTS019	Glu (2.0%) + Tet (25.0 µg/mL)	0.937364	0.0626364
		3E	MTS019	Glu (2.0%) + Tet (50.0 µg/mL)	0.900561	0.0994394
		3E	MTS019	Glu (2.0%) + Tet (100.0 µg/mL)	0.898678	0.101322
		3E	MTS019	Gal (0.5%) + Tet (12.5 µg/mL)	0.856568	0.143432
		3E	MTS019	Gal (1.0%) + Tet (12.5 µg/mL)	0.824901	0.175099
		3E	MTS019	Gal (2.0%) + Tet (12.5 µg/mL)	0.745047	0.254953
		3E	MTS019	Gal (4.0%) + Tet (12.5 µg/mL)	0.711068	0.288932
		3E	MTS019	Gal (8.0%) + Tet (12.5 µg/mL)	0.525512	0.474488
		3E	MTS019	Gal (0.5%) + Tet (25.0 µg/mL)	0.439068	0.560932
		3E	MTS019	Gal (1.0%) + Tet (25.0 µg/mL)	0.408428	0.591572
		3E	MTS019	Gal (2.0%) + Tet (25.0 µg/mL)	0.394049	0.605951
		3E	MTS019	Gal (2.0%) + Tet (100.0 µg/mL)	0.374021	0.625979
		3E	MTS019	Gal (2.0%) + Tet (50.0 µg/mL)	0.365462	0.634538
		3E	MTS019	Gal (4.0%) + Tet (25.0 µg/mL)	0.363579	0.636421
		3E	MTS019	Gal (8.0%) + Tet (25.0 µg/mL)	0.329173	0.670827

## Sheet: Figure 3F
	Raw data for Figure 3F
	Figure	Strain	Inducer combination	Condition	Proportion of cells in Q3	Proportion of α-mating type
	3F	MTS019	Glu (2.0%)	Before induction - Day 0	0.969	0.995221
	3F	MTS019	Glu (2.0%)	Before induction - Day 0	0.967	0.993167
	3F	MTS019	Glu (2.0%)	Before induction - Day 0	0.971	0.997275
	3F	MTS019	Glu (2.0%)	Before induction - Day 0	0.969	0.995221
	3F	MTS019	Glu (2.0%)	Before induction - Day 0	0.971	0.997275
	3F	MTS019	Glu (2.0%)	Before induction - Day 0	0.969	0.995221
	3F	MTS019	Glu (2.0%)	After induction - Day 1	0.958	0.983924
	3F	MTS019	Glu (2.0%)	After induction - Day 1	0.96	0.985978
	3F	MTS019	Glu (2.0%)	After induction - Day 1	0.965	0.991113
	3F	MTS019	Glu (2.0%)	After induction - Day 1	0.942	0.967491
	3F	MTS019	Glu (2.0%)	After induction - Day 1	0.937	0.962355
	3F	MTS019	Glu (2.0%)	After induction - Day 1	0.939	0.96441
	3F	MTS019	Glu (2.0%)	After induction - Day 2	0.959	0.984951
	3F	MTS019	Glu (2.0%)	After induction - Day 2	0.959	0.984951
	3F	MTS019	Glu (2.0%)	After induction - Day 2	0.96	0.985978
	3F	MTS019	Glu (2.0%)	After induction - Day 2	0.935	0.960301
	3F	MTS019	Glu (2.0%)	After induction - Day 2	0.933	0.958247
	3F	MTS019	Glu (2.0%)	After induction - Day 2	0.933	0.958247
	3F	MTS019	Glu (2.0%)	After induction - Day 3	0.944	0.969545
	3F	MTS019	Glu (2.0%)	After induction - Day 3	0.944	0.969545
	3F	MTS019	Glu (2.0%)	After induction - Day 3	0.945	0.970572
	3F	MTS019	Glu (2.0%)	After induction - Day 3	0.945	0.970572
	3F	MTS019	Glu (2.0%)	After induction - Day 3	0.948	0.973653
	3F	MTS019	Glu (2.0%)	After induction - Day 3	0.946	0.971599
	3F	MTS019	Glu (2.0%)	After induction - Day 4	0.946	0.971599
	3F	MTS019	Glu (2.0%)	After induction - Day 4	0.946	0.971599
	3F	MTS019	Glu (2.0%)	After induction - Day 4	0.947	0.972626
	3F	MTS019	Glu (2.0%)	After induction - Day 4	0.95	0.975707
	3F	MTS019	Glu (2.0%)	After induction - Day 4	0.953	0.978788
	3F	MTS019	Glu (2.0%)	After induction - Day 4	0.953	0.978788
	3F	MTS019	Glu (2.0%)	After induction - Day 5	0.943	0.968518
	3F	MTS019	Glu (2.0%)	After induction - Day 5	0.947	0.972626
	3F	MTS019	Glu (2.0%)	After induction - Day 5	0.949	0.97468
	3F	MTS019	Glu (2.0%)	After induction - Day 5	0.951	0.976734
	3F	MTS019	Glu (2.0%)	After induction - Day 5	0.952	0.977761
	3F	MTS019	Glu (2.0%)	After induction - Day 5	0.949	0.97468
	3F	MTS019	Gal (1.0%) + Tet (12.5 µg/mL)	After induction - Day 1	0.688	0.706617
	3F	MTS019	Gal (1.0%) + Tet (12.5 µg/mL)	After induction - Day 1	0.679	0.697374
	3F	MTS019	Gal (1.0%) + Tet (12.5 µg/mL)	After induction - Day 1	0.675	0.693266
	3F	MTS019	Gal (1.0%) + Tet (12.5 µg/mL)	After induction - Day 1	0.827	0.849379
	3F	MTS019	Gal (1.0%) + Tet (12.5 µg/mL)	After induction - Day 1	0.826	0.848352
	3F	MTS019	Gal (1.0%) + Tet (12.5 µg/mL)	After induction - Day 1	0.827	0.849379
	3F	MTS019	Gal (1.0%) + Tet (12.5 µg/mL)	After induction - Day 2	0.689	0.707644
	3F	MTS019	Gal (1.0%) + Tet (12.5 µg/mL)	After induction - Day 2	0.682	0.700455
	3F	MTS019	Gal (1.0%) + Tet (12.5 µg/mL)	After induction - Day 2	0.678	0.696347
	3F	MTS019	Gal (1.0%) + Tet (12.5 µg/mL)	After induction - Day 2	0.828	0.850406
	3F	MTS019	Gal (1.0%) + Tet (12.5 µg/mL)	After induction - Day 2	0.824	0.846298
	3F	MTS019	Gal (1.0%) + Tet (12.5 µg/mL)	After induction - Day 2	0.832	0.854514
	3F	MTS019	Gal (1.0%) + Tet (12.5 µg/mL)	After induction - Day 3	0.683	0.701482
	3F	MTS019	Gal (1.0%) + Tet (12.5 µg/mL)	After induction - Day 3	0.672	0.690184
	3F	MTS019	Gal (1.0%) + Tet (12.5 µg/mL)	After induction - Day 3	0.673	0.691212
	3F	MTS019	Gal (1.0%) + Tet (12.5 µg/mL)	After induction - Day 3	0.847	0.86992
	3F	MTS019	Gal (1.0%) + Tet (12.5 µg/mL)	After induction - Day 3	0.848	0.870947
	3F	MTS019	Gal (1.0%) + Tet (12.5 µg/mL)	After induction - Day 3	0.845	0.867866
	3F	MTS019	Gal (1.0%) + Tet (12.5 µg/mL)	After induction - Day 4	0.683	0.701482
	3F	MTS019	Gal (1.0%) + Tet (12.5 µg/mL)	After induction - Day 4	0.673	0.691212
	3F	MTS019	Gal (1.0%) + Tet (12.5 µg/mL)	After induction - Day 4	0.665	0.682995
	3F	MTS019	Gal (1.0%) + Tet (12.5 µg/mL)	After induction - Day 4	0.857	0.880191
	3F	MTS019	Gal (1.0%) + Tet (12.5 µg/mL)	After induction - Day 4	0.854	0.877109
	3F	MTS019	Gal (1.0%) + Tet (12.5 µg/mL)	After induction - Day 4	0.854	0.877109
	3F	MTS019	Gal (1.0%) + Tet (12.5 µg/mL)	After induction - Day 5	0.695	0.713807
	3F	MTS019	Gal (1.0%) + Tet (12.5 µg/mL)	After induction - Day 5	0.689	0.707644
	3F	MTS019	Gal (1.0%) + Tet (12.5 µg/mL)	After induction - Day 5	0.684	0.702509
	3F	MTS019	Gal (1.0%) + Tet (12.5 µg/mL)	After induction - Day 5	0.851	0.874028
	3F	MTS019	Gal (1.0%) + Tet (12.5 µg/mL)	After induction - Day 5	0.853	0.876082
	3F	MTS019	Gal (1.0%) + Tet (12.5 µg/mL)	After induction - Day 5	0.849	0.871974
	3F	MTS019	Gal (8.0%) + Tet (12.5 µg/mL)	After induction - Day 1	0.496	0.509422
	3F	MTS019	Gal (8.0%) + Tet (12.5 µg/mL)	After induction - Day 1	0.498	0.511476
	3F	MTS019	Gal (8.0%) + Tet (12.5 µg/mL)	After induction - Day 1	0.505	0.518665
	3F	MTS019	Gal (8.0%) + Tet (12.5 µg/mL)	After induction - Day 1	0.572	0.587478
	3F	MTS019	Gal (8.0%) + Tet (12.5 µg/mL)	After induction - Day 1	0.571	0.586451
	3F	MTS019	Gal (8.0%) + Tet (12.5 µg/mL)	After induction - Day 1	0.56	0.575154
	3F	MTS019	Gal (8.0%) + Tet (12.5 µg/mL)	After induction - Day 2	0.495	0.508395
	3F	MTS019	Gal (8.0%) + Tet (12.5 µg/mL)	After induction - Day 2	0.501	0.514557
	3F	MTS019	Gal (8.0%) + Tet (12.5 µg/mL)	After induction - Day 2	0.51	0.523801
	3F	MTS019	Gal (8.0%) + Tet (12.5 µg/mL)	After induction - Day 2	0.576	0.591587
	3F	MTS019	Gal (8.0%) + Tet (12.5 µg/mL)	After induction - Day 2	0.574	0.589533
	3F	MTS019	Gal (8.0%) + Tet (12.5 µg/mL)	After induction - Day 2	0.556	0.571045
	3F	MTS019	Gal (8.0%) + Tet (12.5 µg/mL)	After induction - Day 3	0.503	0.516611
	3F	MTS019	Gal (8.0%) + Tet (12.5 µg/mL)	After induction - Day 3	0.494	0.507368
	3F	MTS019	Gal (8.0%) + Tet (12.5 µg/mL)	After induction - Day 3	0.501	0.514557
	3F	MTS019	Gal (8.0%) + Tet (12.5 µg/mL)	After induction - Day 3	0.595	0.611101
	3F	MTS019	Gal (8.0%) + Tet (12.5 µg/mL)	After induction - Day 3	0.592	0.60802
	3F	MTS019	Gal (8.0%) + Tet (12.5 µg/mL)	After induction - Day 3	0.581	0.596722
	3F	MTS019	Gal (8.0%) + Tet (12.5 µg/mL)	After induction - Day 4	0.508	0.521747
	3F	MTS019	Gal (8.0%) + Tet (12.5 µg/mL)	After induction - Day 4	0.503	0.516611
	3F	MTS019	Gal (8.0%) + Tet (12.5 µg/mL)	After induction - Day 4	0.502	0.515584
	3F	MTS019	Gal (8.0%) + Tet (12.5 µg/mL)	After induction - Day 4	0.607	0.623426
	3F	MTS019	Gal (8.0%) + Tet (12.5 µg/mL)	After induction - Day 4	0.599	0.615209
	3F	MTS019	Gal (8.0%) + Tet (12.5 µg/mL)	After induction - Day 4	0.593	0.609047
	3F	MTS019	Gal (8.0%) + Tet (12.5 µg/mL)	After induction - Day 5	0.512	0.525855
	3F	MTS019	Gal (8.0%) + Tet (12.5 µg/mL)	After induction - Day 5	0.506	0.519692
	3F	MTS019	Gal (8.0%) + Tet (12.5 µg/mL)	After induction - Day 5	0.514	0.527909
	3F	MTS019	Gal (8.0%) + Tet (12.5 µg/mL)	After induction - Day 5	0.604	0.620344
	3F	MTS019	Gal (8.0%) + Tet (12.5 µg/mL)	After induction - Day 5	0.6	0.616236
	3F	MTS019	Gal (8.0%) + Tet (12.5 µg/mL)	After induction - Day 5	0.591	0.606993
	3F	MTS019	Gal (0.5%) + Tet (25.0 µg/mL)	After induction - Day 1	0.44	0.451906
	3F	MTS019	Gal (0.5%) + Tet (25.0 µg/mL)	After induction - Day 1	0.437	0.448825
	3F	MTS019	Gal (0.5%) + Tet (25.0 µg/mL)	After induction - Day 1	0.435	0.446771
	3F	MTS019	Gal (0.5%) + Tet (25.0 µg/mL)	After induction - Day 2	0.442	0.453961
	3F	MTS019	Gal (0.5%) + Tet (25.0 µg/mL)	After induction - Day 2	0.438	0.449852
	3F	MTS019	Gal (0.5%) + Tet (25.0 µg/mL)	After induction - Day 2	0.434	0.445744
	3F	MTS019	Gal (0.5%) + Tet (25.0 µg/mL)	After induction - Day 3	0.451	0.463204
	3F	MTS019	Gal (0.5%) + Tet (25.0 µg/mL)	After induction - Day 3	0.45	0.462177
	3F	MTS019	Gal (0.5%) + Tet (25.0 µg/mL)	After induction - Day 3	0.441	0.452934
	3F	MTS019	Gal (0.5%) + Tet (25.0 µg/mL)	After induction - Day 4	0.458	0.470394
	3F	MTS019	Gal (0.5%) + Tet (25.0 µg/mL)	After induction - Day 4	0.458	0.470394
	3F	MTS019	Gal (0.5%) + Tet (25.0 µg/mL)	After induction - Day 4	0.454	0.466285
	3F	MTS019	Gal (0.5%) + Tet (25.0 µg/mL)	After induction - Day 5	0.455	0.467312
	3F	MTS019	Gal (0.5%) + Tet (25.0 µg/mL)	After induction - Day 5	0.463	0.475529
	3F	MTS019	Gal (0.5%) + Tet (25.0 µg/mL)	After induction - Day 5	0.449	0.46115
	3F	MTS019	Gal (1.0%) + Tet (25.0 µg/mL)	After induction - Day 1	0.318	0.326605
	3F	MTS019	Gal (1.0%) + Tet (25.0 µg/mL)	After induction - Day 1	0.318	0.326605
	3F	MTS019	Gal (1.0%) + Tet (25.0 µg/mL)	After induction - Day 1	0.325	0.333795
	3F	MTS019	Gal (1.0%) + Tet (25.0 µg/mL)	After induction - Day 1	0.397	0.407743
	3F	MTS019	Gal (1.0%) + Tet (25.0 µg/mL)	After induction - Day 1	0.401	0.411851
	3F	MTS019	Gal (1.0%) + Tet (25.0 µg/mL)	After induction - Day 1	0.407	0.418013
	3F	MTS019	Gal (1.0%) + Tet (25.0 µg/mL)	After induction - Day 2	0.32	0.328659
	3F	MTS019	Gal (1.0%) + Tet (25.0 µg/mL)	After induction - Day 2	0.401	0.411851
	3F	MTS019	Gal (1.0%) + Tet (25.0 µg/mL)	After induction - Day 2	0.325	0.333795
	3F	MTS019	Gal (1.0%) + Tet (25.0 µg/mL)	After induction - Day 2	0.402	0.412878
	3F	MTS019	Gal (1.0%) + Tet (25.0 µg/mL)	After induction - Day 2	0.327	0.335849
	3F	MTS019	Gal (1.0%) + Tet (25.0 µg/mL)	After induction - Day 2	0.405	0.415959
	3F	MTS019	Gal (1.0%) + Tet (25.0 µg/mL)	After induction - Day 3	0.314	0.322497
	3F	MTS019	Gal (1.0%) + Tet (25.0 µg/mL)	After induction - Day 3	0.41	0.421095
	3F	MTS019	Gal (1.0%) + Tet (25.0 µg/mL)	After induction - Day 3	0.317	0.325578
	3F	MTS019	Gal (1.0%) + Tet (25.0 µg/mL)	After induction - Day 3	0.414	0.425203
	3F	MTS019	Gal (1.0%) + Tet (25.0 µg/mL)	After induction - Day 3	0.322	0.330713
	3F	MTS019	Gal (1.0%) + Tet (25.0 µg/mL)	After induction - Day 3	0.411	0.422122
	3F	MTS019	Gal (1.0%) + Tet (25.0 µg/mL)	After induction - Day 4	0.325	0.333795
	3F	MTS019	Gal (1.0%) + Tet (25.0 µg/mL)	After induction - Day 4	0.42	0.431365
	3F	MTS019	Gal (1.0%) + Tet (25.0 µg/mL)	After induction - Day 4	0.324	0.332767
	3F	MTS019	Gal (1.0%) + Tet (25.0 µg/mL)	After induction - Day 4	0.421	0.432392
	3F	MTS019	Gal (1.0%) + Tet (25.0 µg/mL)	After induction - Day 4	0.33	0.33893
	3F	MTS019	Gal (1.0%) + Tet (25.0 µg/mL)	After induction - Day 4	0.421	0.432392
	3F	MTS019	Gal (1.0%) + Tet (25.0 µg/mL)	After induction - Day 5	0.33	0.33893
	3F	MTS019	Gal (1.0%) + Tet (25.0 µg/mL)	After induction - Day 5	0.419	0.430338
	3F	MTS019	Gal (1.0%) + Tet (25.0 µg/mL)	After induction - Day 5	0.33	0.33893
	3F	MTS019	Gal (1.0%) + Tet (25.0 µg/mL)	After induction - Day 5	0.418	0.429311
	3F	MTS019	Gal (1.0%) + Tet (25.0 µg/mL)	After induction - Day 5	0.334	0.343038
	3F	MTS019	Gal (1.0%) + Tet (25.0 µg/mL)	After induction - Day 5	0.419	0.430338
	3F	MTS019	Gal (8.0%) + Tet (25.0 µg/mL)	After induction - Day 1	0.29	0.297847
	3F	MTS019	Gal (8.0%) + Tet (25.0 µg/mL)	After induction - Day 1	0.293	0.300929
	3F	MTS019	Gal (8.0%) + Tet (25.0 µg/mL)	After induction - Day 1	0.294	0.301956
	3F	MTS019	Gal (8.0%) + Tet (25.0 µg/mL)	After induction - Day 1	0.339	0.348173
	3F	MTS019	Gal (8.0%) + Tet (25.0 µg/mL)	After induction - Day 1	0.335	0.344065
	3F	MTS019	Gal (8.0%) + Tet (25.0 µg/mL)	After induction - Day 1	0.333	0.342011
	3F	MTS019	Gal (8.0%) + Tet (25.0 µg/mL)	After induction - Day 2	0.291	0.298875
	3F	MTS019	Gal (8.0%) + Tet (25.0 µg/mL)	After induction - Day 2	0.338	0.347146
	3F	MTS019	Gal (8.0%) + Tet (25.0 µg/mL)	After induction - Day 2	0.291	0.298875
	3F	MTS019	Gal (8.0%) + Tet (25.0 µg/mL)	After induction - Day 2	0.332	0.340984
	3F	MTS019	Gal (8.0%) + Tet (25.0 µg/mL)	After induction - Day 2	0.294	0.301956
	3F	MTS019	Gal (8.0%) + Tet (25.0 µg/mL)	After induction - Day 2	0.335	0.344065
	3F	MTS019	Gal (8.0%) + Tet (25.0 µg/mL)	After induction - Day 3	0.287	0.294766
	3F	MTS019	Gal (8.0%) + Tet (25.0 µg/mL)	After induction - Day 3	0.343	0.352282
	3F	MTS019	Gal (8.0%) + Tet (25.0 µg/mL)	After induction - Day 3	0.288	0.295793
	3F	MTS019	Gal (8.0%) + Tet (25.0 µg/mL)	After induction - Day 3	0.346	0.355363
	3F	MTS019	Gal (8.0%) + Tet (25.0 µg/mL)	After induction - Day 3	0.296	0.30401
	3F	MTS019	Gal (8.0%) + Tet (25.0 µg/mL)	After induction - Day 3	0.343	0.352282
	3F	MTS019	Gal (8.0%) + Tet (25.0 µg/mL)	After induction - Day 4	0.297	0.305037
	3F	MTS019	Gal (8.0%) + Tet (25.0 µg/mL)	After induction - Day 4	0.351	0.360498
	3F	MTS019	Gal (8.0%) + Tet (25.0 µg/mL)	After induction - Day 4	0.296	0.30401
	3F	MTS019	Gal (8.0%) + Tet (25.0 µg/mL)	After induction - Day 4	0.353	0.362552
	3F	MTS019	Gal (8.0%) + Tet (25.0 µg/mL)	After induction - Day 4	0.301	0.309145
	3F	MTS019	Gal (8.0%) + Tet (25.0 µg/mL)	After induction - Day 4	0.353	0.362552
	3F	MTS019	Gal (8.0%) + Tet (25.0 µg/mL)	After induction - Day 5	0.303	0.311199
	3F	MTS019	Gal (8.0%) + Tet (25.0 µg/mL)	After induction - Day 5	0.352	0.361525
	3F	MTS019	Gal (8.0%) + Tet (25.0 µg/mL)	After induction - Day 5	0.299	0.307091
	3F	MTS019	Gal (8.0%) + Tet (25.0 µg/mL)	After induction - Day 5	0.347	0.35639
	3F	MTS019	Gal (8.0%) + Tet (25.0 µg/mL)	After induction - Day 5	0.304	0.312226
	3F	MTS019	Gal (8.0%) + Tet (25.0 µg/mL)	After induction - Day 5	0.348	0.357417

## Sheet: Figure 3G
	Raw data for Figure 3G
	Figure	Strain	Inducer combination	Condition	Proportion of cells in Q3	Proportion of α-mating type
	3G	MTS019	Glu (2.0%)	Start - Day/induction 0	0.969	0.995221
	3G	MTS019	Glu (2.0%)	Start - Day/induction 0	0.967	0.993167
	3G	MTS019	Glu (2.0%)	Start - Day/induction 0	0.971	0.997275
	3G	MTS019	Glu (2.0%)	Start - Day/induction 0	0.969	0.995221
	3G	MTS019	Glu (2.0%)	Start - Day/induction 0	0.971	0.997275
	3G	MTS019	Glu (2.0%)	Start - Day/induction 0	0.969	0.995221
	3G	MTS019	Glu (2.0%)	Continuous induction - Day 1	0.958	0.983924
	3G	MTS019	Glu (2.0%)	Continuous induction - Day 1	0.96	0.985978
	3G	MTS019	Glu (2.0%)	Continuous induction - Day 1	0.965	0.991113
	3G	MTS019	Glu (2.0%)	Continuous induction - Day 1	0.942	0.967491
	3G	MTS019	Glu (2.0%)	Continuous induction - Day 1	0.937	0.962355
	3G	MTS019	Glu (2.0%)	Continuous induction - Day 1	0.939	0.96441
	3G	MTS019	Glu (2.0%)	Continuous induction - Day 2	0.96	0.985978
	3G	MTS019	Glu (2.0%)	Continuous induction - Day 2	0.933	0.958247
	3G	MTS019	Glu (2.0%)	Continuous induction - Day 2	0.958	0.983924
	3G	MTS019	Glu (2.0%)	Continuous induction - Day 2	0.93	0.955166
	3G	MTS019	Glu (2.0%)	Continuous induction - Day 2	0.961	0.987005
	3G	MTS019	Glu (2.0%)	Continuous induction - Day 2	0.94	0.965437
	3G	MTS019	Glu (2.0%)	Continuous induction - Day 3	0.952	0.977761
	3G	MTS019	Glu (2.0%)	Continuous induction - Day 3	0.949	0.97468
	3G	MTS019	Glu (2.0%)	Continuous induction - Day 3	0.949	0.97468
	3G	MTS019	Glu (2.0%)	Continuous induction - Day 3	0.95	0.975707
	3G	MTS019	Glu (2.0%)	Continuous induction - Day 3	0.952	0.977761
	3G	MTS019	Glu (2.0%)	Continuous induction - Day 3	0.949	0.97468
	3G	MTS019	Gal (1.0%) + Tet (12.5 µg/mL)	Continuous induction - Day 1	0.688	0.706617
	3G	MTS019	Gal (1.0%) + Tet (12.5 µg/mL)	Continuous induction - Day 1	0.679	0.697374
	3G	MTS019	Gal (1.0%) + Tet (12.5 µg/mL)	Continuous induction - Day 1	0.675	0.693266
	3G	MTS019	Gal (1.0%) + Tet (12.5 µg/mL)	Continuous induction - Day 1	0.827	0.849379
	3G	MTS019	Gal (1.0%) + Tet (12.5 µg/mL)	Continuous induction - Day 1	0.826	0.848352
	3G	MTS019	Gal (1.0%) + Tet (12.5 µg/mL)	Continuous induction - Day 1	0.827	0.849379
	3G	MTS019	Gal (1.0%) + Tet (12.5 µg/mL)	Continuous induction - Day 2	0.697	0.715861
	3G	MTS019	Gal (1.0%) + Tet (12.5 µg/mL)	Continuous induction - Day 2	0.834	0.856568
	3G	MTS019	Gal (1.0%) + Tet (12.5 µg/mL)	Continuous induction - Day 2	0.684	0.702509
	3G	MTS019	Gal (1.0%) + Tet (12.5 µg/mL)	Continuous induction - Day 2	0.838	0.860676
	3G	MTS019	Gal (1.0%) + Tet (12.5 µg/mL)	Continuous induction - Day 2	0.689	0.707644
	3G	MTS019	Gal (1.0%) + Tet (12.5 µg/mL)	Continuous induction - Day 2	0.838	0.860676
	3G	MTS019	Gal (1.0%) + Tet (12.5 µg/mL)	Continuous induction - Day 3	0.699	0.717915
	3G	MTS019	Gal (1.0%) + Tet (12.5 µg/mL)	Continuous induction - Day 3	0.683	0.701482
	3G	MTS019	Gal (1.0%) + Tet (12.5 µg/mL)	Continuous induction - Day 3	0.679	0.697374
	3G	MTS019	Gal (1.0%) + Tet (12.5 µg/mL)	Continuous induction - Day 3	0.855	0.878136
	3G	MTS019	Gal (1.0%) + Tet (12.5 µg/mL)	Continuous induction - Day 3	0.86	0.883272
	3G	MTS019	Gal (1.0%) + Tet (12.5 µg/mL)	Continuous induction - Day 3	0.863	0.886353
	3G	MTS019	Gal (8.0%) + Tet (12.5 µg/mL)	Continuous induction - Day 1	0.496	0.509422
	3G	MTS019	Gal (8.0%) + Tet (12.5 µg/mL)	Continuous induction - Day 1	0.498	0.511476
	3G	MTS019	Gal (8.0%) + Tet (12.5 µg/mL)	Continuous induction - Day 1	0.505	0.518665
	3G	MTS019	Gal (8.0%) + Tet (12.5 µg/mL)	Continuous induction - Day 1	0.572	0.587478
	3G	MTS019	Gal (8.0%) + Tet (12.5 µg/mL)	Continuous induction - Day 1	0.571	0.586451
	3G	MTS019	Gal (8.0%) + Tet (12.5 µg/mL)	Continuous induction - Day 1	0.56	0.575154
	3G	MTS019	Gal (8.0%) + Tet (12.5 µg/mL)	Continuous induction - Day 2	0.5	0.51353
	3G	MTS019	Gal (8.0%) + Tet (12.5 µg/mL)	Continuous induction - Day 2	0.583	0.598776
	3G	MTS019	Gal (8.0%) + Tet (12.5 µg/mL)	Continuous induction - Day 2	0.505	0.518665
	3G	MTS019	Gal (8.0%) + Tet (12.5 µg/mL)	Continuous induction - Day 2	0.57	0.585424
	3G	MTS019	Gal (8.0%) + Tet (12.5 µg/mL)	Continuous induction - Day 2	0.509	0.522774
	3G	MTS019	Gal (8.0%) + Tet (12.5 µg/mL)	Continuous induction - Day 2	0.564	0.579262
	3G	MTS019	Gal (8.0%) + Tet (12.5 µg/mL)	Continuous induction - Day 3	0.484	0.497097
	3G	MTS019	Gal (8.0%) + Tet (12.5 µg/mL)	Continuous induction - Day 3	0.585	0.60083
	3G	MTS019	Gal (8.0%) + Tet (12.5 µg/mL)	Continuous induction - Day 3	0.487	0.500178
	3G	MTS019	Gal (8.0%) + Tet (12.5 µg/mL)	Continuous induction - Day 3	0.578	0.593641
	3G	MTS019	Gal (8.0%) + Tet (12.5 µg/mL)	Continuous induction - Day 3	0.498	0.511476
	3G	MTS019	Gal (8.0%) + Tet (12.5 µg/mL)	Continuous induction - Day 3	0.569	0.584397
	3G	MTS019	Gal (0.5%) + Tet (25.0 µg/mL)	Continuous induction - Day 1	0.44	0.451906
	3G	MTS019	Gal (0.5%) + Tet (25.0 µg/mL)	Continuous induction - Day 1	0.437	0.448825
	3G	MTS019	Gal (0.5%) + Tet (25.0 µg/mL)	Continuous induction - Day 1	0.435	0.446771
	3G	MTS019	Gal (0.5%) + Tet (25.0 µg/mL)	Continuous induction - Day 2	0.446	0.458069
	3G	MTS019	Gal (0.5%) + Tet (25.0 µg/mL)	Continuous induction - Day 2	0.447	0.459096
	3G	MTS019	Gal (0.5%) + Tet (25.0 µg/mL)	Continuous induction - Day 2	0.443	0.454988
	3G	MTS019	Gal (0.5%) + Tet (25.0 µg/mL)	Continuous induction - Day 3	0.462	0.474502
	3G	MTS019	Gal (0.5%) + Tet (25.0 µg/mL)	Continuous induction - Day 3	0.465	0.477583
	3G	MTS019	Gal (0.5%) + Tet (25.0 µg/mL)	Continuous induction - Day 3	0.449	0.46115
	3G	MTS019	Gal (1.0%) + Tet (25.0 µg/mL)	Continuous induction - Day 1	0.318	0.326605
	3G	MTS019	Gal (1.0%) + Tet (25.0 µg/mL)	Continuous induction - Day 1	0.318	0.326605
	3G	MTS019	Gal (1.0%) + Tet (25.0 µg/mL)	Continuous induction - Day 1	0.325	0.333795
	3G	MTS019	Gal (1.0%) + Tet (25.0 µg/mL)	Continuous induction - Day 1	0.397	0.407743
	3G	MTS019	Gal (1.0%) + Tet (25.0 µg/mL)	Continuous induction - Day 1	0.401	0.411851
	3G	MTS019	Gal (1.0%) + Tet (25.0 µg/mL)	Continuous induction - Day 1	0.407	0.418013
	3G	MTS019	Gal (1.0%) + Tet (25.0 µg/mL)	Continuous induction - Day 2	0.324	0.332767
	3G	MTS019	Gal (1.0%) + Tet (25.0 µg/mL)	Continuous induction - Day 2	0.325	0.333795
	3G	MTS019	Gal (1.0%) + Tet (25.0 µg/mL)	Continuous induction - Day 2	0.332	0.340984
	3G	MTS019	Gal (1.0%) + Tet (25.0 µg/mL)	Continuous induction - Day 2	0.407	0.418013
	3G	MTS019	Gal (1.0%) + Tet (25.0 µg/mL)	Continuous induction - Day 2	0.406	0.416986
	3G	MTS019	Gal (1.0%) + Tet (25.0 µg/mL)	Continuous induction - Day 2	0.404	0.414932
	3G	MTS019	Gal (1.0%) + Tet (25.0 µg/mL)	Continuous induction - Day 3	0.325	0.333795
	3G	MTS019	Gal (1.0%) + Tet (25.0 µg/mL)	Continuous induction - Day 3	0.415	0.42623
	3G	MTS019	Gal (1.0%) + Tet (25.0 µg/mL)	Continuous induction - Day 3	0.326	0.334822
	3G	MTS019	Gal (1.0%) + Tet (25.0 µg/mL)	Continuous induction - Day 3	0.415	0.42623
	3G	MTS019	Gal (1.0%) + Tet (25.0 µg/mL)	Continuous induction - Day 3	0.328	0.336876
	3G	MTS019	Gal (1.0%) + Tet (25.0 µg/mL)	Continuous induction - Day 3	0.421	0.432392
	3G	MTS019	Gal (8.0%) + Tet (25.0 µg/mL)	Continuous induction - Day 1	0.29	0.297847
	3G	MTS019	Gal (8.0%) + Tet (25.0 µg/mL)	Continuous induction - Day 1	0.293	0.300929
	3G	MTS019	Gal (8.0%) + Tet (25.0 µg/mL)	Continuous induction - Day 1	0.294	0.301956
	3G	MTS019	Gal (8.0%) + Tet (25.0 µg/mL)	Continuous induction - Day 1	0.339	0.348173
	3G	MTS019	Gal (8.0%) + Tet (25.0 µg/mL)	Continuous induction - Day 1	0.335	0.344065
	3G	MTS019	Gal (8.0%) + Tet (25.0 µg/mL)	Continuous induction - Day 1	0.333	0.342011
	3G	MTS019	Gal (8.0%) + Tet (25.0 µg/mL)	Continuous induction - Day 2	0.29	0.297847
	3G	MTS019	Gal (8.0%) + Tet (25.0 µg/mL)	Continuous induction - Day 2	0.348	0.357417
	3G	MTS019	Gal (8.0%) + Tet (25.0 µg/mL)	Continuous induction - Day 2	0.293	0.300929
	3G	MTS019	Gal (8.0%) + Tet (25.0 µg/mL)	Continuous induction - Day 2	0.337	0.346119
	3G	MTS019	Gal (8.0%) + Tet (25.0 µg/mL)	Continuous induction - Day 2	0.296	0.30401
	3G	MTS019	Gal (8.0%) + Tet (25.0 µg/mL)	Continuous induction - Day 2	0.342	0.351255
	3G	MTS019	Gal (8.0%) + Tet (25.0 µg/mL)	Continuous induction - Day 3	0.287	0.294766
	3G	MTS019	Gal (8.0%) + Tet (25.0 µg/mL)	Continuous induction - Day 3	0.345	0.354336
	3G	MTS019	Gal (8.0%) + Tet (25.0 µg/mL)	Continuous induction - Day 3	0.29	0.297847
	3G	MTS019	Gal (8.0%) + Tet (25.0 µg/mL)	Continuous induction - Day 3	0.345	0.354336
	3G	MTS019	Gal (8.0%) + Tet (25.0 µg/mL)	Continuous induction - Day 3	0.291	0.298875
	3G	MTS019	Gal (8.0%) + Tet (25.0 µg/mL)	Continuous induction - Day 3	0.344	0.353309
	3G	MTS019	Glu (2.0%)	Sequential induction - 1st	0.953	0.978788
	3G	MTS019	Glu (2.0%)	Sequential induction - 1st	0.952	0.977761
	3G	MTS019	Glu (2.0%)	Sequential induction - 1st	0.955	0.980842
	3G	MTS019	Glu (2.0%)	Sequential induction - 2nd	0.952	0.977761
	3G	MTS019	Glu (2.0%)	Sequential induction - 2nd	0.95	0.975707
	3G	MTS019	Glu (2.0%)	Sequential induction - 2nd	0.953	0.978788
	3G	MTS019	Glu (2.0%)	Sequential induction -3rd	0.951	0.976734
	3G	MTS019	Glu (2.0%)	Sequential induction -3rd	0.954	0.979815
	3G	MTS019	Glu (2.0%)	Sequential induction -3rd	0.956	0.98187
	3G	MTS019	Gal (1.0%) + Tet (12.5 µg/mL)	Sequential induction - 1st	0.783	0.804188
	3G	MTS019	Gal (1.0%) + Tet (12.5 µg/mL)	Sequential induction - 1st	0.778	0.799053
	3G	MTS019	Gal (1.0%) + Tet (12.5 µg/mL)	Sequential induction - 1st	0.778	0.799053
	3G	MTS019	Gal (1.0%) + Tet (12.5 µg/mL)	Sequential induction - 2nd	0.758	0.778512
	3G	MTS019	Gal (1.0%) + Tet (12.5 µg/mL)	Sequential induction - 2nd	0.76	0.780566
	3G	MTS019	Gal (1.0%) + Tet (12.5 µg/mL)	Sequential induction - 2nd	0.762	0.78262
	3G	MTS019	Gal (1.0%) + Tet (12.5 µg/mL)	Sequential induction - 3rd	0.749	0.769268
	3G	MTS019	Gal (1.0%) + Tet (12.5 µg/mL)	Sequential induction - 3rd	0.752	0.772349
	3G	MTS019	Gal (1.0%) + Tet (12.5 µg/mL)	Sequential induction - 3rd	0.752	0.772349
	3G	MTS019	Gal (8.0%) + Tet (12.5 µg/mL)	Sequential induction - 1st	0.461	0.473475
	3G	MTS019	Gal (8.0%) + Tet (12.5 µg/mL)	Sequential induction - 1st	0.457	0.469367
	3G	MTS019	Gal (8.0%) + Tet (12.5 µg/mL)	Sequential induction - 1st	0.449	0.46115
	3G	MTS019	Gal (8.0%) + Tet (12.5 µg/mL)	Sequential induction - 2nd	0.393	0.403635
	3G	MTS019	Gal (8.0%) + Tet (12.5 µg/mL)	Sequential induction - 2nd	0.385	0.395418
	3G	MTS019	Gal (8.0%) + Tet (12.5 µg/mL)	Sequential induction - 2nd	0.384	0.394391
	3G	MTS019	Gal (8.0%) + Tet (12.5 µg/mL)	Sequential induction - 3rd	0.354	0.363579
	3G	MTS019	Gal (8.0%) + Tet (12.5 µg/mL)	Sequential induction - 3rd	0.349	0.358444
	3G	MTS019	Gal (8.0%) + Tet (12.5 µg/mL)	Sequential induction - 3rd	0.349	0.358444
	3G	MTS019	Gal (0.5%) + Tet (25.0 µg/mL)	Sequential induction - 1st	0.419	0.430338
	3G	MTS019	Gal (0.5%) + Tet (25.0 µg/mL)	Sequential induction - 1st	0.417	0.428284
	3G	MTS019	Gal (0.5%) + Tet (25.0 µg/mL)	Sequential induction - 1st	0.417	0.428284
	3G	MTS019	Gal (0.5%) + Tet (25.0 µg/mL)	Sequential induction - 2nd	0.3	0.308118
	3G	MTS019	Gal (0.5%) + Tet (25.0 µg/mL)	Sequential induction - 2nd	0.305	0.313253
	3G	MTS019	Gal (0.5%) + Tet (25.0 µg/mL)	Sequential induction - 2nd	0.309	0.317362
	3G	MTS019	Gal (0.5%) + Tet (25.0 µg/mL)	Sequential induction - 3rd	0.236	0.242386
	3G	MTS019	Gal (0.5%) + Tet (25.0 µg/mL)	Sequential induction - 3rd	0.24	0.246494
	3G	MTS019	Gal (0.5%) + Tet (25.0 µg/mL)	Sequential induction - 3rd	0.239	0.245467
	3G	MTS019	Gal (1.0%) + Tet (25.0 µg/mL)	Sequential induction - 1st	0.395	0.405689
	3G	MTS019	Gal (1.0%) + Tet (25.0 µg/mL)	Sequential induction - 1st	0.393	0.403635
	3G	MTS019	Gal (1.0%) + Tet (25.0 µg/mL)	Sequential induction - 1st	0.393	0.403635
	3G	MTS019	Gal (1.0%) + Tet (25.0 µg/mL)	Sequential induction - 2nd	0.276	0.283469
	3G	MTS019	Gal (1.0%) + Tet (25.0 µg/mL)	Sequential induction - 2nd	0.28	0.287577
	3G	MTS019	Gal (1.0%) + Tet (25.0 µg/mL)	Sequential induction - 2nd	0.278	0.285523
	3G	MTS019	Gal (1.0%) + Tet (25.0 µg/mL)	Sequential induction - 3rd	0.213	0.218764
	3G	MTS019	Gal (1.0%) + Tet (25.0 µg/mL)	Sequential induction - 3rd	0.218	0.223899
	3G	MTS019	Gal (1.0%) + Tet (25.0 µg/mL)	Sequential induction - 3rd	0.218	0.223899
	3G	MTS019	Gal (8.0%) + Tet (25.0 µg/mL)	Sequential induction - 1st	0.304	0.312226
	3G	MTS019	Gal (8.0%) + Tet (25.0 µg/mL)	Sequential induction - 1st	0.306	0.31428
	3G	MTS019	Gal (8.0%) + Tet (25.0 µg/mL)	Sequential induction - 1st	0.306	0.31428
	3G	MTS019	Gal (8.0%) + Tet (25.0 µg/mL)	Sequential induction - 2nd	0.194	0.19925
	3G	MTS019	Gal (8.0%) + Tet (25.0 µg/mL)	Sequential induction - 2nd	0.196	0.201304
	3G	MTS019	Gal (8.0%) + Tet (25.0 µg/mL)	Sequential induction - 2nd	0.195	0.200277
	3G	MTS019	Gal (8.0%) + Tet (25.0 µg/mL)	Sequential induction - 3rd	0.144	0.147897
	3G	MTS019	Gal (8.0%) + Tet (25.0 µg/mL)	Sequential induction - 3rd	0.145	0.148924
	3G	MTS019	Gal (8.0%) + Tet (25.0 µg/mL)	Sequential induction - 3rd	0.145	0.148924

## Sheet: Figure 4B
	Raw data for Figure 4B
	Figure	Strain	Promoter	Raw green fluoresence (arb. units)	Green fluoresence deducted blank (arb. units)
	4B	BY4741	Blank control	898	NA
	4B	BY4741	Blank control	712	NA
	4B	BY4741	Blank control	882	NA
	4B	MTS020	MFα1	241994	241163
	4B	MTS020	MFα1	222225	221394
	4B	MTS020	MFα1	209162	208331
	4B	MTS021	MFα2	17941	17110.3
	4B	MTS021	MFα2	26544	25713.3
	4B	MTS021	MFα2	16651	15820.3
	4B	MTS022	STE3	34007	33176.3
	4B	MTS022	STE3	35467	34636.3
	4B	MTS022	STE3	36071	35240.3
	4B	MTS023	MFa1	65020	64189.3
	4B	MTS023	MFa1	70378	69547.3
	4B	MTS023	MFa1	68942	68111.3
	4B	MTS024	MFa2	116523	115692
	4B	MTS024	MFa2	119092	118261
	4B	MTS024	MFa2	128219	127388
	4B	MTS025	STE2	82379	81548.3
	4B	MTS025	STE2	80210	79379.3
	4B	MTS025	STE2	81187	80356.3
	4B	MTS026α	MC	133029	132198
	4B	MTS026α	MC	133569	132738
	4B	MTS026α	MC	130112	129281

## Sheet: Figure 4C
	Raw data for Figure 4C
	Figure	Strain	Plasmid	Population designation	Proportion of cells in Q3	Proportion of α-mating type	Xylose peak area (nRIU)	Xylose peak retention time (min)	Xylose concentration (mg/mL)	Cell density (per ml)	Xylose production per cells (pg per cell)
	4C	MTS019	pRSII416-XynII-XylA	Population 1	0.289	0.29682	32295.3	9.556	0.0812746	5.7169e+07	1.42166
	4C	MTS019	pRSII416-XynII-XylA	Population 1	0.287	0.294766	35280.8	9.544	0.100236	5.29857e+07	1.89175
	4C	MTS019	pRSII416-XynII-XylA	Population 1	0.297	0.305037	32196.2	9.547	0.0806452	6.13798e+07	1.31387
	4C	MTS019	pRSII416-XynII-XylA	Population 2	0.34	0.3492	33953.1	9.553	0.0918036	3.98661e+07	2.3028
	4C	MTS019	pRSII416-XynII-XylA	Population 2	0.337	0.346119	33419.3	9.553	0.0884133	5.40424e+07	1.636
	4C	MTS019	pRSII416-XynII-XylA	Population 2	0.337	0.346119	34360	9.555	0.0943879	5.74878e+07	1.64188
	4C	MTS019	pRSII416-XynII-XylA	Population 3	0.336	0.345092	34511.7	9.557	0.0953514	4.48914e+07	2.12405
	4C	MTS019	pRSII416-XynII-XylA	Population 3	0.331	0.339957	31937.5	9.547	0.0790022	6.56168e+07	1.20399
	4C	MTS019	pRSII416-XynII-XylA	Population 3	0.348	0.357417	34206	9.555	0.0934098	4.63693e+07	2.01448
	4C	MTS019	pRSII416-XynII-XylA	Population 4	0.394	0.404662	51704.1	9.491	0.202436	3.43006e+07	5.90182
	4C	MTS019	pRSII416-XynII-XylA	Population 4	0.39	0.400553	50516.8	9.494	0.194777	3.97062e+07	4.90547
	4C	MTS019	pRSII416-XynII-XylA	Population 4	0.399	0.409797	50836.8	9.489	0.196842	4.15887e+07	4.73306
	4C	MTS019	pRSII416-XynII-XylA	Population 5	0.416	0.427257	53104.5	9.49	0.211469	3.48274e+07	6.07192
	4C	MTS019	pRSII416-XynII-XylA	Population 5	0.423	0.434446	52623.3	9.493	0.208365	3.64179e+07	5.72151
	4C	MTS019	pRSII416-XynII-XylA	Population 5	0.421	0.432392	52136.4	9.488	0.205225	4.04514e+07	5.07336
	4C	MTS019	pRSII416-XynII-XylA	Population 6	0.433	0.444717	51078.4	9.495	0.1984	4.61851e+07	4.29576
	4C	MTS019	pRSII416-XynII-XylA	Population 6	0.441	0.452934	51568.8	9.485	0.201563	4.32003e+07	4.66579
	4C	MTS019	pRSII416-XynII-XylA	Population 6	0.438	0.449852	53092	9.484	0.211389	4.55747e+07	4.63829
	4C	MTS019	pRSII416-XynII-XylA	Population 7	0.538	0.552558	41951.3	9.56	0.142602	4.85861e+07	2.93502
	4C	MTS019	pRSII416-XynII-XylA	Population 7	0.494	0.507368	39850.7	9.558	0.12926	4.54814e+07	2.84205
	4C	MTS019	pRSII416-XynII-XylA	Population 7	0.494	0.507368	37538.4	9.559	0.114574	3.76705e+07	3.04149
	4C	MTS019	pRSII416-XynII-XylA	Population 8	0.675	0.693266	35093.4	9.553	0.0990458	2.52698e+07	3.91954
	4C	MTS019	pRSII416-XynII-XylA	Population 8	0.607	0.623426	41371.3	9.553	0.138918	7.23956e+07	1.91887
	4C	MTS019	pRSII416-XynII-XylA	Population 8	0.634	0.651156	42420.9	9.556	0.145584	6.06722e+07	2.39952
	4C	MTS019	pRSII416-XynII-XylA	Population 9	0.93	0.955166	0	NA	0	5.9004e+07	0
	4C	MTS019	pRSII416-XynII-XylA	Population 9	0.933	0.958247	0	NA	0	4.56496e+07	0
	4C	MTS019	pRSII416-XynII-XylA	Population 9	0.935	0.960301	0	NA	0	4.29221e+07	0
	4C	MTS019	pRSII416-XynII-XylA	Population 10	0.966	0.99214	0	NA	0	6.18391e+07	0
	4C	MTS019	pRSII416-XynII-XylA	Population 10	0.96	0.985978	0	NA	0	5.74416e+07	0
	4C	MTS019	pRSII416-XynII-XylA	Population 10	0.963	0.989059	0	NA	0	7.40741e+07	0

[truncated: 4 more sheets: Figure S3, Figure S4, Figure S6, Figure S7C]
